# Supplementary material for: Experimental and Computational Investigation of Surface‐Responsive Riboflavin‐Based Self‐Assembled Systems
Source: Chemistry. 2025 Sep 15;31(59):e00726. doi: 10.1002/chem.202500726 (PMC12548498; doi:10.1002/chem.202500726)
Supplement: Supplementary file 2 — Supporting Information [file CHEM-31-e00726-s001.zip]

Archive with 2 entries (2 files):
- eh100riboflavincheckcif.pdf
- eh100Ribolfavin.final.cif
