# Supplementary material for: Experimental and Computational Investigation of Surface‐Responsive Riboflavin‐Based Self‐Assembled Systems
Source: Chemistry. 2025 Sep 15;31(59):e00726. doi: 10.1002/chem.202500726 (PMC12548498; doi:10.1002/chem.202500726)
Supplement: Supplementary file 2 — Supporting Information [file CHEM-31-e00726-s001.zip › eh100Ribolfavin.final.cif]

 
data_riboflavin_HFIP
#data_eh100
# Crystallography Linda JW Shimon WIS
# Ruth Aizen Ehud Gazit TAU

 
_audit_creation_method            'SHELXL-2016/4'
_shelx_SHELXL_version_number      '2016/4'
_chemical_name_systematic         ?
_chemical_name_common             ?
_chemical_melting_point           ?
_chemical_formula_moiety          'C20 H22 F6 N4 O7' 
_chemical_formula_sum
 'C20 H22 F6 N4 O7' 
_chemical_formula_weight          544.41

loop_
 _atom_type_symbol
 _atom_type_description
 _atom_type_scat_dispersion_real
 _atom_type_scat_dispersion_imag
 _atom_type_scat_source
 'C'  'C'   0.0181   0.0091
 'International Tables Vol C Tables 4.2.6.8 and 6.1.1.4'
 'H'  'H'   0.0000   0.0000
 'International Tables Vol C Tables 4.2.6.8 and 6.1.1.4'
 'N'  'N'   0.0311   0.0180
 'International Tables Vol C Tables 4.2.6.8 and 6.1.1.4'
 'O'  'O'   0.0492   0.0322
 'International Tables Vol C Tables 4.2.6.8 and 6.1.1.4'
 'F'  'F'   0.0727   0.0534
 'International Tables Vol C Tables 4.2.6.8 and 6.1.1.4'
 
_space_group_crystal_system       monoclinic
_space_group_IT_number            4
_space_group_name_H-M_alt         'P 21'
_space_group_name_Hall            'P 2yb'
 
_shelx_space_group_comment
;
The symmetry employed for this shelxl refinement is uniquely defined
by the following loop, which should always be used as a source of
symmetry information in preference to the above space-group names.
They are only intended as comments.
;
 
loop_
 _space_group_symop_operation_xyz
 'x, y, z'
 '-x, y+1/2, -z'
 
_cell_length_a                    5.43380(10)
_cell_length_b                    35.5503(8)
_cell_length_c                    11.9651(3)
_cell_angle_alpha                 90
_cell_angle_beta                  101.177(2)
_cell_angle_gamma                 90
_cell_volume                      2267.50(9)
_cell_formula_units_Z             4
_cell_measurement_temperature     100(2)
_cell_measurement_reflns_used   14279
_cell_measurement_theta_min     4.9730
_cell_measurement_theta_max     80.0780
 
_exptl_crystal_description        needle
_exptl_crystal_colour             orange
_exptl_crystal_density_meas       ?
_exptl_crystal_density_method     ?
_exptl_crystal_density_diffrn     1.595          
_exptl_crystal_F_000              1120
_exptl_transmission_factor_min    ?
_exptl_transmission_factor_max    ?
_exptl_crystal_size_max           0.128
_exptl_crystal_size_mid           0.046
_exptl_crystal_size_min           0.022
_exptl_absorpt_coefficient_mu     1.344
_shelx_estimated_absorpt_T_min    0.847
_shelx_estimated_absorpt_T_max    0.971
_exptl_absorpt_correction_T_min                   0.86149
_exptl_absorpt_correction_T_max                   1.00000
_exptl_absorpt_correction_type            multi-scan
_exptl_absorpt_process_details
;
CrysAlisPro 1.171.39.46 (Rigaku Oxford Diffraction, 2018)
Empirical absorption correction using spherical harmonics,
 implemented in SCALE3 ABSPACK scaling algorithm.
;
_oxdiff_exptl_absorpt_empirical_full_min           0.638
_oxdiff_exptl_absorpt_empirical_full_max           1.468
_oxdiff_exptl_absorpt_empirical_details
;
Empirical correction (ABSPACK) includes:
- Absorption correction using spherical harmonics
- Frame scaling
;
_exptl_absorpt_special_details    ?
_diffrn_ambient_temperature       100(2)
_diffrn_radiation_wavelength      1.54184
_diffrn_radiation_type            CuK\a
_diffrn_source                    'micro-focus sealed X-ray tube'
_diffrn_measurement_device_type   'Rigaku XtaLAB AFC12 (RINC): Kappa dual home/near'
_diffrn_measurement_method         '\w scans'
_diffrn_detector_area_resol_mean  ?
_diffrn_reflns_number             35237
_diffrn_reflns_av_unetI/netI      0.0517
_diffrn_reflns_av_R_equivalents   0.0799
_diffrn_reflns_limit_h_min        -6
_diffrn_reflns_limit_h_max        6
_diffrn_reflns_limit_k_min        -44
_diffrn_reflns_limit_k_max        44
_diffrn_reflns_limit_l_min        -15
_diffrn_reflns_limit_l_max        15
_diffrn_reflns_theta_min          4.514
_diffrn_reflns_theta_max          80.738
_diffrn_reflns_theta_full         67.684
_diffrn_measured_fraction_theta_max   0.981
_diffrn_measured_fraction_theta_full  0.998
_diffrn_reflns_Laue_measured_fraction_max    0.981
_diffrn_reflns_Laue_measured_fraction_full   0.998
_diffrn_reflns_point_group_measured_fraction_max   0.966
_diffrn_reflns_point_group_measured_fraction_full  0.996
_reflns_number_total              9583
_reflns_number_gt                 8631
_reflns_threshold_expression      'I > 2\s(I)'
_reflns_Friedel_coverage          0.938
_reflns_Friedel_fraction_max      0.951
_reflns_Friedel_fraction_full     0.994
 
_reflns_special_details
;
 Reflections were merged by SHELXL according to the crystal
 class for the calculation of statistics and refinement.
 
 _reflns_Friedel_fraction is defined as the number of unique
 Friedel pairs measured divided by the number that would be
 possible theoretically, ignoring centric projections and
 systematic absences.
;
 
_computing_data_collection        'CrysAlisPro 1.171.39.46 (Rigaku OD, 2018)'
_computing_cell_refinement        'CrysAlisPro 1.171.39.46 (Rigaku OD, 2018)'
_computing_data_reduction         'CrysAlisPro 1.171.39.46 (Rigaku OD, 2018)'
_computing_structure_solution     'SHELXT 2014/5 (Sheldrick, 2014)'
_computing_structure_refinement 'SHELXL-2016/4 (Sheldrick, 2016)'
_computing_molecular_graphics     ?
_computing_publication_material   ?
_refine_special_details           ?
_refine_ls_structure_factor_coef  Fsqd
_refine_ls_matrix_type            full
_refine_ls_weighting_scheme       calc
_refine_ls_weighting_details
'w=1/[\s^2^(Fo^2^)+(0.1447P)^2^+0.7900P] where P=(Fo^2^+2Fc^2^)/3'
_atom_sites_solution_primary      ?
_atom_sites_solution_secondary    ?
_atom_sites_solution_hydrogens    mixed
_refine_ls_hydrogen_treatment     mixed
_refine_ls_extinction_method      none
_refine_ls_extinction_coef        .
_refine_ls_abs_structure_details
;
 Flack x determined using 3718 quotients [(I+)-(I-)]/[(I+)+(I-)]
 (Parsons, Flack and Wagner, Acta Cryst. B69 (2013) 249-259).
;
_refine_ls_abs_structure_Flack    -0.01(12)
_chemical_absolute_configuration  'rmad'
_refine_ls_number_reflns          9583
_refine_ls_number_parameters      689
_refine_ls_number_restraints      1
_refine_ls_R_factor_all           0.0792
_refine_ls_R_factor_gt            0.0744
_refine_ls_wR_factor_ref          0.1991
_refine_ls_wR_factor_gt           0.1944
_refine_ls_goodness_of_fit_ref    1.059
_refine_ls_restrained_S_all       1.059
_refine_ls_shift/su_max           0.008
_refine_ls_shift/su_mean          0.000
 
loop_
 _atom_site_label
 _atom_site_type_symbol
 _atom_site_fract_x
 _atom_site_fract_y
 _atom_site_fract_z
 _atom_site_U_iso_or_equiv
 _atom_site_adp_type
 _atom_site_occupancy
 _atom_site_site_symmetry_order  
 _atom_site_calc_flag
 _atom_site_refinement_flags_posn
 _atom_site_refinement_flags_adp
 _atom_site_refinement_flags_occupancy
 _atom_site_disorder_assembly
 _atom_site_disorder_group
O1 O 0.4888(6) 0.51938(10) 0.0227(3) 0.0223(7) Uani 1 1 d . . . . .
O2 O -0.1008(7) 0.54577(11) -0.2913(3) 0.0239(7) Uani 1 1 d . . . . .
O3 O -0.4055(6) 0.55581(10) 0.2436(3) 0.0221(7) Uani 1 1 d . . . . .
H3 H -0.451746 0.547771 0.178710 0.033 Uiso 1 1 calc R U . . .
O4 O -0.1805(7) 0.60280(10) 0.4186(3) 0.0220(7) Uani 1 1 d . . . . .
H4 H -0.286(14) 0.598(2) 0.468(7) 0.033 Uiso 1 1 d . U . . .
O5 O 0.3373(7) 0.53762(10) 0.4105(3) 0.0236(7) Uani 1 1 d . . . . .
H5 H 0.446(14) 0.541(2) 0.357(7) 0.035 Uiso 1 1 d . U . . .
O6 O 0.5566(7) 0.59366(12) 0.5784(3) 0.0269(8) Uani 1 1 d . . . . .
H6 H 0.613(16) 0.587(2) 0.636(8) 0.040 Uiso 1 1 d . U . . .
N1 N -0.1773(8) 0.59078(12) 0.0756(3) 0.0193(8) Uani 1 1 d . . . . .
N2 N 0.1503(7) 0.55210(12) 0.0540(3) 0.0190(7) Uani 1 1 d . . . . .
N3 N 0.1829(7) 0.53050(12) -0.1322(3) 0.0203(8) Uani 1 1 d . . . . .
H3A H 0.264512 0.516990 -0.172233 0.024 Uiso 1 1 calc R U . . .
N4 N -0.3667(7) 0.58701(12) -0.1593(3) 0.0202(8) Uani 1 1 d . . . . .
C1 C -0.0572(9) 0.56944(13) 0.0077(4) 0.0184(8) Uani 1 1 d . . . . .
C2 C 0.2813(9) 0.53324(13) -0.0150(4) 0.0196(9) Uani 1 1 d . . . . .
C3 C -0.0304(9) 0.54740(14) -0.1876(4) 0.0199(9) Uani 1 1 d . . . . .
C4 C -0.1663(9) 0.56905(14) -0.1118(4) 0.0191(9) Uani 1 1 d . . . . .
C5 C -0.4824(9) 0.60883(13) -0.0893(4) 0.0198(9) Uani 1 1 d . . . . .
C6 C -0.6931(10) 0.62977(14) -0.1387(4) 0.0227(9) Uani 1 1 d . . . . .
H6A H -0.753742 0.627676 -0.216662 0.027 Uiso 1 1 calc R U . . .
C7 C -0.8149(9) 0.65357(13) -0.0753(5) 0.0235(10) Uani 1 1 d . . . . .
C8 C -0.7234(10) 0.65531(14) 0.0445(5) 0.0235(10) Uani 1 1 d . . . . .
C9 C -0.5181(10) 0.63421(14) 0.0948(4) 0.0225(9) Uani 1 1 d . . . . .
H9 H -0.462517 0.635436 0.173310 0.027 Uiso 1 1 calc R U . . .
C10 C -0.3915(9) 0.61085(13) 0.0293(4) 0.0195(9) Uani 1 1 d . . . . .
C11 C -1.0326(11) 0.67690(16) -0.1317(5) 0.0290(11) Uani 1 1 d . . . . .
H11A H -0.982302 0.702777 -0.132196 0.044 Uiso 1 1 calc R U . . .
H11B H -1.166879 0.674528 -0.090489 0.044 Uiso 1 1 calc R U . . .
H11C H -1.088539 0.668395 -0.208557 0.044 Uiso 1 1 calc R U . . .
C12 C -0.8462(10) 0.68097(15) 0.1172(5) 0.0280(11) Uani 1 1 d . . . . .
H12A H -0.810102 0.706648 0.101457 0.042 Uiso 1 1 calc R U . . .
H12B H -0.782651 0.675607 0.196129 0.042 Uiso 1 1 calc R U . . .
H12C H -1.024387 0.677044 0.100357 0.042 Uiso 1 1 calc R U . . .
C13 C -0.0616(9) 0.59291(14) 0.1971(4) 0.0207(9) Uani 1 1 d . . . . .
H13A H -0.108702 0.616479 0.227980 0.025 Uiso 1 1 calc R U . . .
H13B H 0.119499 0.592733 0.204978 0.025 Uiso 1 1 calc R U . . .
C14 C -0.1410(9) 0.56003(13) 0.2666(4) 0.0211(9) Uani 1 1 d . . . . .
H14 H -0.061874 0.536676 0.248020 0.025 Uiso 1 1 calc R U . . .
C15 C -0.0601(9) 0.56856(13) 0.3946(4) 0.0208(9) Uani 1 1 d . . . . .
H15 H -0.117423 0.548047 0.437884 0.025 Uiso 1 1 calc R U . . .
C16 C 0.2223(9) 0.57248(14) 0.4316(4) 0.0219(9) Uani 1 1 d . . . . .
H16 H 0.281189 0.592296 0.386233 0.026 Uiso 1 1 calc R U . . .
C17 C 0.3029(9) 0.58208(16) 0.5574(4) 0.0245(10) Uani 1 1 d . . . . .
H17A H 0.198231 0.602090 0.577525 0.029 Uiso 1 1 calc R U . . .
H17B H 0.283758 0.560211 0.603422 0.029 Uiso 1 1 calc R U . . .
O7 O 0.4409(7) 0.48999(11) 0.7152(3) 0.0265(8) Uani 1 1 d . . . . .
O8 O 0.7554(7) 0.47407(11) 0.3954(3) 0.0279(8) Uani 1 1 d . . . . .
O9 O 1.5203(7) 0.43731(11) 0.9198(3) 0.0270(7) Uani 1 1 d . . . . .
H9A H 1.522995 0.447980 0.859281 0.041 Uiso 1 1 calc R U . . .
O10 O 1.4228(7) 0.39544(10) 1.0981(3) 0.0249(7) Uani 1 1 d . . . . .
H10 H 1.543109 0.399517 1.149661 0.037 Uiso 1 1 calc R U . . .
O11 O 0.9316(7) 0.46599(12) 1.0816(4) 0.0324(8) Uani 1 1 d . . . . .
H11 H 0.779557 0.464298 1.059144 0.049 Uiso 1 1 calc R U . . .
O12 O 0.8158(7) 0.41514(13) 1.2547(3) 0.0315(8) Uani 1 1 d . . . . .
H12 H 0.780(16) 0.436(3) 1.299(8) 0.047 Uiso 1 1 d . U . . .
N5 N 1.1216(7) 0.41270(12) 0.7432(3) 0.0198(8) Uani 1 1 d . . . . .
N6 N 0.7894(8) 0.45392(12) 0.7349(3) 0.0217(8) Uani 1 1 d . . . . .
N7 N 0.6129(8) 0.48380(12) 0.5590(3) 0.0212(8) Uani 1 1 d . . . . .
H7 H 0.504636 0.499677 0.524728 0.025 Uiso 1 1 calc R U . . .
N8 N 1.1214(8) 0.42583(12) 0.5113(4) 0.0230(8) Uani 1 1 d . . . . .
C18 C 0.9522(9) 0.43718(13) 0.6825(4) 0.0203(9) Uani 1 1 d . . . . .
C19 C 0.6112(9) 0.47647(14) 0.6727(4) 0.0220(9) Uani 1 1 d . . . . .
C20 C 0.7719(9) 0.46796(14) 0.4968(4) 0.0213(9) Uani 1 1 d . . . . .
C21 C 0.9612(9) 0.44242(14) 0.5639(4) 0.0209(9) Uani 1 1 d . . . . .
C22 C 1.2866(9) 0.40129(14) 0.5737(4) 0.0221(9) Uani 1 1 d . . . . .
C23 C 1.4551(10) 0.38213(16) 0.5165(4) 0.0267(10) Uani 1 1 d . . . . .
H23 H 1.453802 0.387629 0.440429 0.032 Uiso 1 1 calc R U . . .
C24 C 1.6203(10) 0.35566(15) 0.5709(5) 0.0279(11) Uani 1 1 d . . . . .
C25 C 1.6297(10) 0.34879(15) 0.6895(5) 0.0281(11) Uani 1 1 d . . . . .
C26 C 1.4690(10) 0.36837(15) 0.7472(5) 0.0253(10) Uani 1 1 d . . . . .
H26 H 1.479431 0.364385 0.824754 0.030 Uiso 1 1 calc R U . . .
C27 C 1.2926(9) 0.39390(14) 0.6896(4) 0.0222(9) Uani 1 1 d . . . . .
C28 C 1.1160(10) 0.40667(14) 0.8648(4) 0.0235(10) Uani 1 1 d . . . . .
H28A H 1.181681 0.381887 0.887750 0.028 Uiso 1 1 calc R U . . .
H28B H 0.944067 0.407803 0.875981 0.028 Uiso 1 1 calc R U . . .
C029 C 1.7872(12) 0.33411(18) 0.5068(6) 0.0361(12) Uani 1 1 d . . . . .
H29A H 1.727057 0.308762 0.494730 0.054 Uiso 1 1 calc R U . . .
H29B H 1.955392 0.333862 0.550268 0.054 Uiso 1 1 calc R U . . .
H29C H 1.785535 0.345977 0.434598 0.054 Uiso 1 1 calc R U . . .
C30A C 1.8068(12) 0.32087(16) 0.7528(6) 0.0339(12) Uani 1 1 d . . . . .
H30A H 1.753099 0.295954 0.728407 0.051 Uiso 1 1 calc R U . . .
H30B H 1.810011 0.323329 0.832954 0.051 Uiso 1 1 calc R U . . .
H30C H 1.971779 0.325256 0.737928 0.051 Uiso 1 1 calc R U . . .
C31 C 1.2725(9) 0.43651(14) 0.9389(4) 0.0226(9) Uani 1 1 d . . . . .
H31 H 1.195609 0.461190 0.919524 0.027 Uiso 1 1 calc R U . . .
C32 C 1.2910(10) 0.42966(14) 1.0669(4) 0.0240(10) Uani 1 1 d . . . . .
H32 H 1.389564 0.450212 1.108012 0.029 Uiso 1 1 calc R U . . .
C33 C 1.0369(10) 0.42923(15) 1.1018(5) 0.0262(10) Uani 1 1 d . . . . .
H33 H 0.927600 0.410923 1.054979 0.031 Uiso 1 1 calc R U . . .
C34 C 1.0597(10) 0.41922(17) 1.2277(5) 0.0295(11) Uani 1 1 d . . . . .
H34A H 1.152394 0.395901 1.243998 0.035 Uiso 1 1 calc R U . . .
H34B H 1.151095 0.438869 1.274555 0.035 Uiso 1 1 calc R U . . .
F7 F 1.472(2) 0.2838(3) 0.9285(8) 0.133(4) Uani 1 1 d . . . . .
F8 F 1.1413(12) 0.25972(14) 0.9676(4) 0.0695(15) Uani 1 1 d . . . . .
C38 C 1.3697(19) 0.2711(2) 1.0125(9) 0.060(2) Uani 1 1 d . . . . .
F9 F 1.4965(13) 0.24094(17) 1.0567(7) 0.089(2) Uani 1 1 d . . . . .
C39 C 1.3677(16) 0.30173(19) 1.1015(7) 0.0526(19) Uani 1 1 d . . . . .
H39 H 1.539049 0.311091 1.127038 0.063 Uiso 1 1 calc R U . . .
O14 O 1.2192(15) 0.33061(15) 1.0477(7) 0.077(2) Uani 1 1 d . . . . .
H14A H 1.072780 0.326897 1.052653 0.115 Uiso 1 1 calc R U . . .
C40 C 1.2654(19) 0.2884(2) 1.2050(7) 0.057(2) Uani 1 1 d . . . . .
F11 F 1.0324(12) 0.27756(15) 1.1800(5) 0.0705(14) Uani 1 1 d . . . . .
F10 F 1.2789(17) 0.3173(2) 1.2785(6) 0.102(2) Uani 1 1 d . . . . .
F12 F 1.3985(14) 0.26050(19) 1.2593(5) 0.089(2) Uani 1 1 d . . . . .
F2 F -0.3857(16) 0.7159(3) 0.2916(7) 0.119(3) Uani 1 1 d . . . . .
F3 F -0.0173(11) 0.73921(14) 0.3049(4) 0.0634(13) Uani 1 1 d . . . . .
C35 C -0.1903(17) 0.7283(2) 0.3639(8) 0.0552(19) Uani 1 1 d . . . . .
C36 C -0.0897(17) 0.69762(19) 0.4497(6) 0.0487(18) Uani 1 1 d . . . . .
H36 H -0.227610 0.687656 0.482853 0.058 Uiso 1 1 calc R U . . .
C37 C 0.1197(19) 0.7113(2) 0.5452(7) 0.0553(19) Uani 1 1 d . . . . .
F1 F -0.2621(12) 0.75854(16) 0.4149(6) 0.0776(16) Uani 1 1 d . . . . .
O13 O 0.0063(16) 0.66898(16) 0.3914(6) 0.074(2) Uani 1 1 d . . . . .
H13 H 0.158212 0.671766 0.397777 0.111 Uiso 1 1 calc R U . . .
F5 F 0.3136(11) 0.72591(16) 0.5082(5) 0.0677(13) Uani 1 1 d . . . . .
F4 F 0.0413(14) 0.73736(18) 0.6090(5) 0.0820(18) Uani 1 1 d . . . . .
F6 F 0.2022(17) 0.6828(2) 0.6136(6) 0.095(2) Uani 1 1 d . . . . .
 
loop_
 _atom_site_aniso_label
 _atom_site_aniso_U_11
 _atom_site_aniso_U_22
 _atom_site_aniso_U_33
 _atom_site_aniso_U_23
 _atom_site_aniso_U_13
 _atom_site_aniso_U_12
O1 0.0217(16) 0.0245(17) 0.0204(16) -0.0026(13) 0.0036(13) 0.0030(13)
O2 0.0294(17) 0.0280(18) 0.0156(15) -0.0016(13) 0.0076(13) -0.0001(14)
O3 0.0231(16) 0.0261(17) 0.0173(15) 0.0000(13) 0.0042(13) -0.0005(12)
O4 0.0278(17) 0.0212(17) 0.0187(15) -0.0012(13) 0.0092(14) 0.0037(13)
O5 0.0293(17) 0.0231(17) 0.0208(16) 0.0032(13) 0.0107(14) 0.0087(13)
O6 0.0260(18) 0.037(2) 0.0178(16) 0.0039(14) 0.0031(14) 0.0002(14)
N1 0.0229(19) 0.022(2) 0.0141(17) 0.0008(14) 0.0059(15) -0.0001(14)
N2 0.0202(18) 0.0204(19) 0.0167(18) -0.0012(14) 0.0041(14) 0.0004(14)
N3 0.0211(18) 0.024(2) 0.0165(18) -0.0015(14) 0.0064(14) 0.0031(15)
N4 0.0201(19) 0.024(2) 0.0170(18) -0.0013(15) 0.0051(15) -0.0002(15)
C1 0.020(2) 0.017(2) 0.020(2) -0.0014(16) 0.0084(17) -0.0014(16)
C2 0.022(2) 0.018(2) 0.019(2) -0.0015(16) 0.0045(17) -0.0009(16)
C3 0.022(2) 0.024(2) 0.014(2) -0.0001(16) 0.0038(17) -0.0017(17)
C4 0.019(2) 0.020(2) 0.019(2) 0.0005(16) 0.0080(17) -0.0013(16)
C5 0.023(2) 0.018(2) 0.021(2) -0.0010(17) 0.0108(18) 0.0007(17)
C6 0.031(2) 0.021(2) 0.017(2) 0.0012(17) 0.0069(19) 0.0020(18)
C7 0.025(2) 0.018(2) 0.030(3) 0.0018(18) 0.011(2) 0.0034(17)
C8 0.028(2) 0.017(2) 0.028(3) 0.0020(17) 0.012(2) -0.0005(17)
C9 0.028(2) 0.023(2) 0.019(2) -0.0014(17) 0.0090(18) 0.0003(18)
C10 0.020(2) 0.018(2) 0.021(2) 0.0020(17) 0.0079(18) 0.0002(16)
C11 0.032(3) 0.028(3) 0.027(2) 0.003(2) 0.007(2) 0.006(2)
C12 0.033(3) 0.023(3) 0.031(3) -0.003(2) 0.013(2) 0.003(2)
C13 0.022(2) 0.027(2) 0.012(2) -0.0002(16) 0.0012(17) 0.0005(17)
C14 0.024(2) 0.020(2) 0.020(2) 0.0024(16) 0.0067(18) -0.0001(16)
C15 0.026(2) 0.016(2) 0.021(2) 0.0014(16) 0.0074(18) 0.0024(16)
C16 0.028(2) 0.020(2) 0.019(2) 0.0033(17) 0.0085(18) 0.0056(18)
C17 0.021(2) 0.036(3) 0.017(2) 0.0035(19) 0.0038(18) 0.0027(18)
O7 0.0312(18) 0.030(2) 0.0200(17) -0.0002(14) 0.0095(14) 0.0047(14)
O8 0.038(2) 0.032(2) 0.0157(15) 0.0011(14) 0.0089(14) 0.0086(15)
O9 0.0324(19) 0.0283(19) 0.0211(17) 0.0023(14) 0.0070(14) -0.0035(15)
O10 0.0289(18) 0.0222(17) 0.0225(17) 0.0024(13) 0.0024(14) 0.0038(13)
O11 0.0314(19) 0.029(2) 0.036(2) -0.0010(16) 0.0052(17) 0.0065(15)
O12 0.033(2) 0.039(2) 0.0233(18) -0.0050(16) 0.0084(15) -0.0012(16)
N5 0.0213(18) 0.0205(19) 0.0183(18) 0.0006(14) 0.0054(15) 0.0021(14)
N6 0.026(2) 0.023(2) 0.0175(18) 0.0001(15) 0.0088(15) 0.0046(15)
N7 0.0255(19) 0.022(2) 0.0169(19) -0.0020(14) 0.0065(16) 0.0045(15)
N8 0.028(2) 0.023(2) 0.0195(19) -0.0021(15) 0.0084(16) 0.0012(15)
C18 0.023(2) 0.016(2) 0.023(2) -0.0011(16) 0.0083(18) 0.0019(17)
C19 0.022(2) 0.023(2) 0.023(2) -0.0004(18) 0.0082(18) 0.0003(17)
C20 0.027(2) 0.020(2) 0.018(2) -0.0017(17) 0.0078(18) 0.0013(17)
C21 0.021(2) 0.024(2) 0.019(2) -0.0048(17) 0.0053(17) -0.0009(17)
C22 0.023(2) 0.022(2) 0.021(2) -0.0005(18) 0.0050(18) 0.0034(18)
C23 0.034(3) 0.027(3) 0.022(2) -0.0058(19) 0.012(2) 0.001(2)
C24 0.027(2) 0.022(3) 0.036(3) -0.006(2) 0.009(2) 0.0013(19)
C25 0.030(3) 0.020(2) 0.035(3) -0.004(2) 0.007(2) 0.0022(18)
C26 0.029(2) 0.021(2) 0.027(2) 0.0003(18) 0.008(2) 0.0022(18)
C27 0.024(2) 0.020(2) 0.024(2) -0.0046(17) 0.0077(19) 0.0017(17)
C28 0.030(2) 0.022(2) 0.019(2) -0.0004(17) 0.0064(19) 0.0030(18)
C029 0.036(3) 0.031(3) 0.043(3) -0.009(2) 0.012(2) 0.008(2)
C30A 0.038(3) 0.022(3) 0.042(3) 0.003(2) 0.007(2) 0.004(2)
C31 0.028(2) 0.018(2) 0.022(2) 0.0020(17) 0.0064(19) -0.0010(17)
C32 0.034(3) 0.019(2) 0.019(2) -0.0002(16) 0.0053(19) 0.0009(18)
C33 0.034(3) 0.021(2) 0.024(2) -0.0018(18) 0.006(2) 0.0040(18)
C34 0.033(3) 0.033(3) 0.023(2) -0.001(2) 0.007(2) 0.004(2)
F7 0.201(10) 0.110(6) 0.114(6) -0.014(5) 0.090(6) -0.086(7)
F8 0.108(4) 0.040(2) 0.058(3) -0.008(2) 0.011(3) -0.029(3)
C38 0.077(6) 0.036(4) 0.072(6) 0.001(3) 0.027(5) -0.014(4)
F9 0.093(4) 0.049(3) 0.133(6) -0.007(3) 0.044(4) 0.007(3)
C39 0.065(4) 0.025(3) 0.058(4) 0.010(3) -0.015(4) -0.007(3)
O14 0.099(5) 0.026(3) 0.082(4) 0.012(3) -0.041(4) -0.013(3)
C40 0.077(6) 0.040(4) 0.048(4) -0.002(3) -0.005(4) 0.006(4)
F11 0.087(4) 0.048(3) 0.077(4) -0.003(2) 0.020(3) -0.005(3)
F10 0.152(7) 0.069(4) 0.074(4) -0.035(3) -0.001(4) -0.003(4)
F12 0.124(5) 0.067(4) 0.071(4) 0.037(3) 0.002(4) 0.017(4)
F2 0.121(6) 0.122(7) 0.092(5) 0.017(5) -0.031(4) -0.073(5)
F3 0.100(4) 0.042(2) 0.051(3) 0.0092(19) 0.023(3) -0.022(2)
C35 0.064(5) 0.042(4) 0.060(5) -0.002(3) 0.013(4) -0.018(3)
C36 0.080(5) 0.031(3) 0.046(4) -0.004(3) 0.038(4) -0.008(3)
C37 0.083(6) 0.047(4) 0.040(4) -0.001(3) 0.022(4) 0.009(4)
F1 0.079(4) 0.047(3) 0.108(5) 0.009(3) 0.022(3) 0.010(3)
O13 0.139(6) 0.033(3) 0.075(4) -0.017(3) 0.080(5) -0.024(3)
F5 0.077(3) 0.062(3) 0.065(3) 0.001(2) 0.017(3) -0.010(2)
F4 0.121(5) 0.072(4) 0.056(3) -0.031(3) 0.026(3) 0.002(3)
F6 0.139(6) 0.074(4) 0.073(4) 0.031(3) 0.022(4) 0.019(4)
 
_geom_special_details
;
 All esds (except the esd in the dihedral angle between two l.s. planes)
 are estimated using the full covariance matrix.  The cell esds are taken
 into account individually in the estimation of esds in distances, angles
 and torsion angles; correlations between esds in cell parameters are only
 used when they are defined by crystal symmetry.  An approximate (isotropic)
 treatment of cell esds is used for estimating esds involving l.s. planes.
;
 
loop_
 _geom_bond_atom_site_label_1
 _geom_bond_atom_site_label_2
 _geom_bond_distance
 _geom_bond_site_symmetry_2
 _geom_bond_publ_flag
O1 C2 1.233(6) . ?
O2 C3 1.227(6) . ?
O3 C14 1.418(6) . ?
O3 H3 0.8200 . ?
O4 C15 1.437(6) . ?
O4 H4 0.92(8) . ?
O5 C16 1.432(6) . ?
O5 H5 0.96(8) . ?
O6 C17 1.414(6) . ?
O6 H6 0.74(9) . ?
N1 C1 1.367(6) . ?
N1 C10 1.386(6) . ?
N1 C13 1.470(6) . ?
N2 C1 1.310(6) . ?
N2 C2 1.366(6) . ?
N3 C3 1.359(6) . ?
N3 C2 1.403(6) . ?
N3 H3A 0.8600 . ?
N4 C4 1.295(6) . ?
N4 C5 1.379(6) . ?
C1 C4 1.437(7) . ?
C3 C4 1.490(6) . ?
C5 C6 1.397(7) . ?
C5 C10 1.411(7) . ?
C6 C7 1.387(7) . ?
C6 H6A 0.9300 . ?
C7 C8 1.425(8) . ?
C7 C11 1.494(7) . ?
C8 C9 1.382(7) . ?
C8 C12 1.503(7) . ?
C9 C10 1.410(6) . ?
C9 H9 0.9300 . ?
C11 H11A 0.9600 . ?
C11 H11B 0.9600 . ?
C11 H11C 0.9600 . ?
C12 H12A 0.9600 . ?
C12 H12B 0.9600 . ?
C12 H12C 0.9600 . ?
C13 C14 1.543(6) . ?
C13 H13A 0.9700 . ?
C13 H13B 0.9700 . ?
C14 C15 1.539(7) . ?
C14 H14 0.9800 . ?
C15 C16 1.519(7) . ?
C15 H15 0.9800 . ?
C16 C17 1.522(7) . ?
C16 H16 0.9800 . ?
C17 H17A 0.9700 . ?
C17 H17B 0.9700 . ?
O7 C19 1.236(6) . ?
O8 C20 1.219(6) . ?
O9 C31 1.409(6) . ?
O9 H9A 0.8200 . ?
O10 C32 1.424(6) . ?
O10 H10 0.8200 . ?
O11 C33 1.428(6) . ?
O11 H11 0.8200 . ?
O12 C34 1.430(7) . ?
O12 H12 0.96(10) . ?
N5 C18 1.369(6) . ?
N5 C27 1.397(6) . ?
N5 C28 1.477(6) . ?
N6 C18 1.321(6) . ?
N6 C19 1.362(6) . ?
N7 C20 1.366(6) . ?
N7 C19 1.387(6) . ?
N7 H7 0.8600 . ?
N8 C21 1.309(6) . ?
N8 C22 1.365(7) . ?
C18 C21 1.442(6) . ?
C20 C21 1.485(7) . ?
C22 C27 1.406(7) . ?
C22 C23 1.418(7) . ?
C23 C24 1.374(8) . ?
C23 H23 0.9300 . ?
C24 C25 1.431(8) . ?
C24 C029 1.505(7) . ?
C25 C26 1.399(7) . ?
C25 C30A 1.484(8) . ?
C26 C27 1.400(7) . ?
C26 H26 0.9300 . ?
C28 C31 1.530(7) . ?
C28 H28A 0.9700 . ?
C28 H28B 0.9700 . ?
C029 H29A 0.9600 . ?
C029 H29B 0.9600 . ?
C029 H29C 0.9600 . ?
C30A H30A 0.9600 . ?
C30A H30B 0.9600 . ?
C30A H30C 0.9600 . ?
C31 C32 1.534(7) . ?
C31 H31 0.9800 . ?
C32 C33 1.518(8) . ?
C32 H32 0.9800 . ?
C33 C34 1.530(7) . ?
C33 H33 0.9800 . ?
C34 H34A 0.9700 . ?
C34 H34B 0.9700 . ?
F7 C38 1.318(11) . ?
F8 C38 1.317(11) . ?
C38 F9 1.328(11) . ?
C38 C39 1.525(12) . ?
C39 O14 1.385(9) . ?
C39 C40 1.528(13) . ?
C39 H39 0.9800 . ?
O14 H14A 0.8200 . ?
C40 F11 1.301(11) . ?
C40 F12 1.321(10) . ?
C40 F10 1.345(10) . ?
F2 C35 1.310(11) . ?
F3 C35 1.337(10) . ?
C35 F1 1.331(11) . ?
C35 C36 1.525(12) . ?
C36 O13 1.391(8) . ?
C36 C37 1.527(13) . ?
C36 H36 0.9800 . ?
C37 F5 1.326(11) . ?
C37 F6 1.325(10) . ?
C37 F4 1.323(9) . ?
O13 H13 0.8200 . ?
 
loop_
 _geom_angle_atom_site_label_1
 _geom_angle_atom_site_label_2
 _geom_angle_atom_site_label_3
 _geom_angle
 _geom_angle_site_symmetry_1
 _geom_angle_site_symmetry_3
 _geom_angle_publ_flag
C14 O3 H3 109.5 . . ?
C15 O4 H4 109(5) . . ?
C16 O5 H5 112(5) . . ?
C17 O6 H6 107(7) . . ?
C1 N1 C10 120.6(4) . . ?
C1 N1 C13 117.1(4) . . ?
C10 N1 C13 122.3(4) . . ?
C1 N2 C2 118.8(4) . . ?
C3 N3 C2 125.5(4) . . ?
C3 N3 H3A 117.2 . . ?
C2 N3 H3A 117.2 . . ?
C4 N4 C5 117.1(4) . . ?
N2 C1 N1 118.7(4) . . ?
N2 C1 C4 124.8(4) . . ?
N1 C1 C4 116.4(4) . . ?
O1 C2 N2 121.4(4) . . ?
O1 C2 N3 118.8(4) . . ?
N2 C2 N3 119.7(4) . . ?
O2 C3 N3 122.8(4) . . ?
O2 C3 C4 123.1(4) . . ?
N3 C3 C4 114.0(4) . . ?
N4 C4 C1 125.5(4) . . ?
N4 C4 C3 117.5(4) . . ?
C1 C4 C3 116.9(4) . . ?
N4 C5 C6 118.4(4) . . ?
N4 C5 C10 121.8(4) . . ?
C6 C5 C10 119.8(4) . . ?
C7 C6 C5 122.2(5) . . ?
C7 C6 H6A 118.9 . . ?
C5 C6 H6A 118.9 . . ?
C6 C7 C8 117.8(4) . . ?
C6 C7 C11 120.8(5) . . ?
C8 C7 C11 121.4(4) . . ?
C9 C8 C7 120.6(4) . . ?
C9 C8 C12 119.3(5) . . ?
C7 C8 C12 120.1(5) . . ?
C8 C9 C10 121.1(4) . . ?
C8 C9 H9 119.4 . . ?
C10 C9 H9 119.4 . . ?
N1 C10 C5 118.6(4) . . ?
N1 C10 C9 122.9(4) . . ?
C5 C10 C9 118.4(4) . . ?
C7 C11 H11A 109.5 . . ?
C7 C11 H11B 109.5 . . ?
H11A C11 H11B 109.5 . . ?
C7 C11 H11C 109.5 . . ?
H11A C11 H11C 109.5 . . ?
H11B C11 H11C 109.5 . . ?
C8 C12 H12A 109.5 . . ?
C8 C12 H12B 109.5 . . ?
H12A C12 H12B 109.5 . . ?
C8 C12 H12C 109.5 . . ?
H12A C12 H12C 109.5 . . ?
H12B C12 H12C 109.5 . . ?
N1 C13 C14 112.5(4) . . ?
N1 C13 H13A 109.1 . . ?
C14 C13 H13A 109.1 . . ?
N1 C13 H13B 109.1 . . ?
C14 C13 H13B 109.1 . . ?
H13A C13 H13B 107.8 . . ?
O3 C14 C15 107.3(4) . . ?
O3 C14 C13 110.8(4) . . ?
C15 C14 C13 109.3(4) . . ?
O3 C14 H14 109.8 . . ?
C15 C14 H14 109.8 . . ?
C13 C14 H14 109.8 . . ?
O4 C15 C16 109.7(4) . . ?
O4 C15 C14 108.2(4) . . ?
C16 C15 C14 112.7(4) . . ?
O4 C15 H15 108.7 . . ?
C16 C15 H15 108.7 . . ?
C14 C15 H15 108.7 . . ?
O5 C16 C15 108.7(4) . . ?
O5 C16 C17 108.4(4) . . ?
C15 C16 C17 112.9(4) . . ?
O5 C16 H16 108.9 . . ?
C15 C16 H16 108.9 . . ?
C17 C16 H16 108.9 . . ?
O6 C17 C16 109.0(4) . . ?
O6 C17 H17A 109.9 . . ?
C16 C17 H17A 109.9 . . ?
O6 C17 H17B 109.9 . . ?
C16 C17 H17B 109.9 . . ?
H17A C17 H17B 108.3 . . ?
C31 O9 H9A 109.5 . . ?
C32 O10 H10 109.5 . . ?
C33 O11 H11 109.5 . . ?
C34 O12 H12 110(5) . . ?
C18 N5 C27 120.0(4) . . ?
C18 N5 C28 118.4(4) . . ?
C27 N5 C28 121.7(4) . . ?
C18 N6 C19 118.4(4) . . ?
C20 N7 C19 125.6(4) . . ?
C20 N7 H7 117.2 . . ?
C19 N7 H7 117.2 . . ?
C21 N8 C22 117.0(4) . . ?
N6 C18 N5 118.5(4) . . ?
N6 C18 C21 124.3(4) . . ?
N5 C18 C21 117.2(4) . . ?
O7 C19 N6 120.9(4) . . ?
O7 C19 N7 118.6(4) . . ?
N6 C19 N7 120.5(4) . . ?
O8 C20 N7 122.4(5) . . ?
O8 C20 C21 123.8(4) . . ?
N7 C20 C21 113.7(4) . . ?
N8 C21 C18 124.6(5) . . ?
N8 C21 C20 118.1(4) . . ?
C18 C21 C20 117.3(4) . . ?
N8 C22 C27 123.1(4) . . ?
N8 C22 C23 117.4(4) . . ?
C27 C22 C23 119.5(5) . . ?
C24 C23 C22 121.6(5) . . ?
C24 C23 H23 119.2 . . ?
C22 C23 H23 119.2 . . ?
C23 C24 C25 118.7(5) . . ?
C23 C24 C029 120.7(5) . . ?
C25 C24 C029 120.6(5) . . ?
C26 C25 C24 119.9(5) . . ?
C26 C25 C30A 119.1(5) . . ?
C24 C25 C30A 121.0(5) . . ?
C25 C26 C27 120.9(5) . . ?
C25 C26 H26 119.6 . . ?
C27 C26 H26 119.6 . . ?
N5 C27 C26 122.5(5) . . ?
N5 C27 C22 118.2(4) . . ?
C26 C27 C22 119.3(4) . . ?
N5 C28 C31 110.8(4) . . ?
N5 C28 H28A 109.5 . . ?
C31 C28 H28A 109.5 . . ?
N5 C28 H28B 109.5 . . ?
C31 C28 H28B 109.5 . . ?
H28A C28 H28B 108.1 . . ?
C24 C029 H29A 109.5 . . ?
C24 C029 H29B 109.5 . . ?
H29A C029 H29B 109.5 . . ?
C24 C029 H29C 109.5 . . ?
H29A C029 H29C 109.5 . . ?
H29B C029 H29C 109.5 . . ?
C25 C30A H30A 109.5 . . ?
C25 C30A H30B 109.5 . . ?
H30A C30A H30B 109.5 . . ?
C25 C30A H30C 109.5 . . ?
H30A C30A H30C 109.5 . . ?
H30B C30A H30C 109.5 . . ?
O9 C31 C28 111.2(4) . . ?
O9 C31 C32 106.5(4) . . ?
C28 C31 C32 112.9(4) . . ?
O9 C31 H31 108.7 . . ?
C28 C31 H31 108.7 . . ?
C32 C31 H31 108.7 . . ?
O10 C32 C33 110.9(4) . . ?
O10 C32 C31 109.3(4) . . ?
C33 C32 C31 112.9(4) . . ?
O10 C32 H32 107.9 . . ?
C33 C32 H32 107.9 . . ?
C31 C32 H32 107.9 . . ?
O11 C33 C32 107.5(4) . . ?
O11 C33 C34 109.4(4) . . ?
C32 C33 C34 111.7(4) . . ?
O11 C33 H33 109.4 . . ?
C32 C33 H33 109.4 . . ?
C34 C33 H33 109.4 . . ?
O12 C34 C33 110.1(4) . . ?
O12 C34 H34A 109.6 . . ?
C33 C34 H34A 109.6 . . ?
O12 C34 H34B 109.6 . . ?
C33 C34 H34B 109.6 . . ?
H34A C34 H34B 108.2 . . ?
F7 C38 F8 107.2(9) . . ?
F7 C38 F9 108.5(10) . . ?
F8 C38 F9 106.9(7) . . ?
F7 C38 C39 110.5(7) . . ?
F8 C38 C39 111.8(8) . . ?
F9 C38 C39 111.8(8) . . ?
O14 C39 C38 106.7(7) . . ?
O14 C39 C40 109.6(8) . . ?
C38 C39 C40 113.4(6) . . ?
O14 C39 H39 109.0 . . ?
C38 C39 H39 109.0 . . ?
C40 C39 H39 109.0 . . ?
C39 O14 H14A 109.5 . . ?
F11 C40 F12 107.8(8) . . ?
F11 C40 F10 107.7(8) . . ?
F12 C40 F10 107.3(7) . . ?
F11 C40 C39 113.4(7) . . ?
F12 C40 C39 112.4(8) . . ?
F10 C40 C39 108.1(8) . . ?
F2 C35 F1 107.6(9) . . ?
F2 C35 F3 108.2(8) . . ?
F1 C35 F3 107.9(6) . . ?
F2 C35 C36 110.0(7) . . ?
F1 C35 C36 111.6(7) . . ?
F3 C35 C36 111.4(8) . . ?
O13 C36 C35 107.9(7) . . ?
O13 C36 C37 108.1(8) . . ?
C35 C36 C37 113.2(6) . . ?
O13 C36 H36 109.2 . . ?
C35 C36 H36 109.2 . . ?
C37 C36 H36 109.2 . . ?
F5 C37 F6 108.1(8) . . ?
F5 C37 F4 106.4(8) . . ?
F6 C37 F4 106.7(7) . . ?
F5 C37 C36 113.6(6) . . ?
F6 C37 C36 109.5(8) . . ?
F4 C37 C36 112.2(8) . . ?
C36 O13 H13 109.5 . . ?
 
_refine_diff_density_max    0.624
_refine_diff_density_min   -0.404
_refine_diff_density_rms    0.126

_shelx_res_file
;
TITL eh100_a.res in P2(1)
 eh100.res created by SHELXL-2016/4 at 14:37:53 on 25-Jun-2018
REM Old TITL eh100 in P2(1)
REM SHELXT solution in P2(1)
REM R1 0.136, Rweak 0.041, Alpha 0.007, Orientation as input
REM Flack x = 0.052 ( 0.144 ) from Parsons' quotients
REM Formula found by SHELXT: C50 N11 O13
CELL 1.54184 5.4338 35.5503 11.9651 90 101.177 90
ZERR 4 0.0001 0.0008 0.0003 0 0.002 0
LATT -1
SYMM -X,0.5+Y,-Z
SFAC C H N O F
UNIT 80 88 16 28 24

L.S. 12 0 0

PLAN  40
BOND $H
list 4
rem Ruth Riboflavin orange crystals
size 0.022 0.046 0.128
rem eqiv_$1 -1 + x, y, z
rem dfix -2.0 0.01  H3 H5_$1
omit    -4 -10   2
omit     6   0   0
omit    -4  10   2
omit    -4 -14   2
omit     6   0   1
omit     4  -1   3
omit    -4  14   2
fmap 2 53
ACTA
WGHT    0.144700    0.790000
FVAR       0.34271
O1    4    0.488762    0.519382    0.022687    11.00000    0.02169    0.02453 =
         0.02039   -0.00260    0.00357    0.00300
O2    4   -0.100758    0.545772   -0.291339    11.00000    0.02942    0.02800 =
         0.01559   -0.00164    0.00759   -0.00010
O3    4   -0.405491    0.555806    0.243626    11.00000    0.02308    0.02614 =
         0.01734    0.00001    0.00421   -0.00052
AFIX 147
H3    2   -0.451746    0.547771    0.178710    11.00000   -1.50000
AFIX   0
O4    4   -0.180482    0.602802    0.418569    11.00000    0.02782    0.02120 =
         0.01875   -0.00117    0.00916    0.00374
H4    2   -0.286165    0.597757    0.468041    11.00000   -1.50000
O5    4    0.337263    0.537625    0.410518    11.00000    0.02934    0.02314 =
         0.02081    0.00317    0.01072    0.00870
H5    2    0.446378    0.540602    0.357161    11.00000   -1.50000
O6    4    0.556560    0.593661    0.578413    11.00000    0.02597    0.03654 =
         0.01785    0.00386    0.00313    0.00022
H6    2    0.613189    0.586808    0.635709    11.00000   -1.50000
N1    3   -0.177285    0.590777    0.075637    11.00000    0.02291    0.02192 =
         0.01413    0.00076    0.00594   -0.00015
N2    3    0.150315    0.552099    0.054010    11.00000    0.02024    0.02041 =
         0.01666   -0.00119    0.00406    0.00037
N3    3    0.182928    0.530502   -0.132158    11.00000    0.02107    0.02449 =
         0.01647   -0.00147    0.00636    0.00311
AFIX  43
H3A   2    0.264512    0.516990   -0.172233    11.00000   -1.20000
AFIX   0
N4    3   -0.366728    0.587008   -0.159261    11.00000    0.02009    0.02397 =
         0.01701   -0.00130    0.00513   -0.00019
C1    1   -0.057190    0.569445    0.007684    11.00000    0.02011    0.01723 =
         0.01984   -0.00144    0.00843   -0.00139
C2    1    0.281344    0.533237   -0.015013    11.00000    0.02200    0.01807 =
         0.01905   -0.00146    0.00447   -0.00086
C3    1   -0.030412    0.547403   -0.187622    11.00000    0.02201    0.02361 =
         0.01422   -0.00009    0.00379   -0.00168
C4    1   -0.166295    0.569046   -0.111758    11.00000    0.01923    0.02047 =
         0.01939    0.00053    0.00801   -0.00128
C5    1   -0.482434    0.608833   -0.089341    11.00000    0.02309    0.01816 =
         0.02075   -0.00096    0.01076    0.00072
C6    1   -0.693126    0.629766   -0.138707    11.00000    0.03105    0.02055 =
         0.01734    0.00119    0.00692    0.00196
AFIX  43
H6A   2   -0.753742    0.627676   -0.216662    11.00000   -1.20000
AFIX   0
C7    1   -0.814928    0.653566   -0.075314    11.00000    0.02534    0.01785 =
         0.02962    0.00180    0.01118    0.00335
C8    1   -0.723420    0.655307    0.044512    11.00000    0.02799    0.01712 =
         0.02824    0.00202    0.01245   -0.00053
C9    1   -0.518126    0.634206    0.094833    11.00000    0.02800    0.02257 =
         0.01877   -0.00145    0.00899    0.00028
AFIX  43
H9    2   -0.462517    0.635436    0.173310    11.00000   -1.20000
AFIX   0
C10   1   -0.391515    0.610848    0.029294    11.00000    0.02048    0.01806 =
         0.02147    0.00200    0.00795    0.00018
C11   1   -1.032623    0.676902   -0.131678    11.00000    0.03244    0.02808 =
         0.02714    0.00299    0.00736    0.00581
AFIX 137
H11A  2   -0.982302    0.702777   -0.132196    11.00000   -1.50000
H11B  2   -1.166879    0.674528   -0.090489    11.00000   -1.50000
H11C  2   -1.088539    0.668395   -0.208557    11.00000   -1.50000
AFIX   0
C12   1   -0.846229    0.680969    0.117175    11.00000    0.03269    0.02342 =
         0.03076   -0.00273    0.01294    0.00263
AFIX 137
H12A  2   -0.810102    0.706648    0.101457    11.00000   -1.50000
H12B  2   -0.782651    0.675607    0.196129    11.00000   -1.50000
H12C  2   -1.024387    0.677044    0.100357    11.00000   -1.50000
AFIX   0
C13   1   -0.061556    0.592907    0.197114    11.00000    0.02243    0.02672 =
         0.01219   -0.00020    0.00118    0.00050
AFIX  23
H13A  2   -0.108702    0.616479    0.227980    11.00000   -1.20000
H13B  2    0.119499    0.592733    0.204978    11.00000   -1.20000
AFIX   0
C14   1   -0.140975    0.560032    0.266567    11.00000    0.02411    0.01972 =
         0.02034    0.00239    0.00672   -0.00006
AFIX  13
H14   2   -0.061874    0.536676    0.248020    11.00000   -1.20000
AFIX   0
C15   1   -0.060069    0.568562    0.394560    11.00000    0.02630    0.01620 =
         0.02107    0.00142    0.00737    0.00240
AFIX  13
H15   2   -0.117423    0.548047    0.437884    11.00000   -1.20000
AFIX   0
C16   1    0.222313    0.572480    0.431588    11.00000    0.02817    0.02028 =
         0.01869    0.00331    0.00846    0.00560
AFIX  13
H16   2    0.281189    0.592296    0.386233    11.00000   -1.20000
AFIX   0
C17   1    0.302858    0.582075    0.557358    11.00000    0.02107    0.03564 =
         0.01694    0.00345    0.00379    0.00271
AFIX  23
H17A  2    0.198231    0.602090    0.577525    11.00000   -1.20000
H17B  2    0.283758    0.560211    0.603422    11.00000   -1.20000
AFIX   0

O7    4    0.440919    0.489993    0.715188    11.00000    0.03119    0.03011 =
         0.01998   -0.00021    0.00954    0.00471
O8    4    0.755377    0.474068    0.395351    11.00000    0.03769    0.03194 =
         0.01572    0.00111    0.00890    0.00862
O9    4    1.520345    0.437310    0.919795    11.00000    0.03236    0.02832 =
         0.02110    0.00228    0.00704   -0.00355
AFIX 147
H9A   2    1.522995    0.447980    0.859281    11.00000   -1.50000
AFIX   0
O10   4    1.422812    0.395441    1.098113    11.00000    0.02888    0.02221 =
         0.02247    0.00241    0.00236    0.00380
AFIX 147
H10   2    1.543109    0.399517    1.149661    11.00000   -1.50000
AFIX   0
O11   4    0.931619    0.465989    1.081574    11.00000    0.03141    0.02918 =
         0.03601   -0.00096    0.00515    0.00648
AFIX 147
H11   2    0.779557    0.464298    1.059144    11.00000   -1.50000
AFIX   0
O12   4    0.815844    0.415138    1.254663    11.00000    0.03299    0.03945 =
         0.02335   -0.00502    0.00841   -0.00119
H12   2    0.780261    0.436041    1.299362    11.00000   -1.50000
N5    3    1.121571    0.412697    0.743185    11.00000    0.02131    0.02045 =
         0.01830    0.00059    0.00544    0.00212
N6    3    0.789409    0.453925    0.734912    11.00000    0.02595    0.02342 =
         0.01750    0.00007    0.00884    0.00462
N7    3    0.612928    0.483799    0.559015    11.00000    0.02550    0.02201 =
         0.01690   -0.00203    0.00648    0.00453
AFIX  43
H7    2    0.504636    0.499677    0.524728    11.00000   -1.20000
AFIX   0
N8    3    1.121421    0.425829    0.511290    11.00000    0.02842    0.02264 =
         0.01947   -0.00207    0.00843    0.00119

C18   1    0.952195    0.437178    0.682465    11.00000    0.02316    0.01648 =
         0.02276   -0.00114    0.00830    0.00194
C19   1    0.611190    0.476467    0.672709    11.00000    0.02221    0.02254 =
         0.02275   -0.00036    0.00822    0.00032
C20   1    0.771925    0.467959    0.496816    11.00000    0.02741    0.01962 =
         0.01819   -0.00166    0.00784    0.00125
C21   1    0.961219    0.442423    0.563859    11.00000    0.02050    0.02385 =
         0.01898   -0.00483    0.00534   -0.00085
C22   1    1.286646    0.401287    0.573664    11.00000    0.02344    0.02210 =
         0.02094   -0.00053    0.00504    0.00342
C23   1    1.455143    0.382132    0.516536    11.00000    0.03363    0.02744 =
         0.02170   -0.00584    0.01171    0.00099
AFIX  43
H23   2    1.453802    0.387629    0.440429    11.00000   -1.20000
AFIX   0
C24   1    1.620280    0.355658    0.570869    11.00000    0.02727    0.02215 =
         0.03557   -0.00567    0.00898    0.00126
C25   1    1.629676    0.348791    0.689496    11.00000    0.02959    0.02042 =
         0.03457   -0.00400    0.00681    0.00224
C26   1    1.468970    0.368375    0.747158    11.00000    0.02879    0.02129 =
         0.02673    0.00031    0.00783    0.00222
AFIX  43
H26   2    1.479431    0.364385    0.824754    11.00000   -1.20000
AFIX   0
C27   1    1.292601    0.393900    0.689628    11.00000    0.02372    0.01966 =
         0.02437   -0.00458    0.00766    0.00173
C28   1    1.116038    0.406673    0.864838    11.00000    0.03019    0.02245 =
         0.01857   -0.00039    0.00640    0.00295
AFIX  23
H28A  2    1.181681    0.381887    0.887750    11.00000   -1.20000
H28B  2    0.944067    0.407803    0.875981    11.00000   -1.20000
AFIX   0
C029  1    1.787181    0.334114    0.506815    11.00000    0.03593    0.03136 =
         0.04261   -0.00894    0.01195    0.00777
AFIX 137
H29A  2    1.727057    0.308762    0.494730    11.00000   -1.50000
H29B  2    1.955392    0.333862    0.550268    11.00000   -1.50000
H29C  2    1.785535    0.345977    0.434598    11.00000   -1.50000
AFIX   0
C30A  1    1.806776    0.320867    0.752783    11.00000    0.03776    0.02193 =
         0.04199    0.00318    0.00741    0.00359
AFIX 137
H30A  2    1.753099    0.295954    0.728407    11.00000   -1.50000
H30B  2    1.810011    0.323329    0.832954    11.00000   -1.50000
H30C  2    1.971779    0.325256    0.737928    11.00000   -1.50000
AFIX   0
C31   1    1.272459    0.436509    0.938882    11.00000    0.02750    0.01842 =
         0.02235    0.00202    0.00639   -0.00101
AFIX  13
H31   2    1.195609    0.461190    0.919524    11.00000   -1.20000
AFIX   0
C32   1    1.291039    0.429664    1.066868    11.00000    0.03407    0.01862 =
         0.01946   -0.00021    0.00534    0.00087
AFIX  13
H32   2    1.389564    0.450212    1.108012    11.00000   -1.20000
AFIX   0
C33   1    1.036881    0.429226    1.101756    11.00000    0.03373    0.02108 =
         0.02406   -0.00182    0.00631    0.00400
AFIX  13
H33   2    0.927600    0.410923    1.054979    11.00000   -1.20000
AFIX   0
C34   1    1.059653    0.419218    1.227731    11.00000    0.03297    0.03333 =
         0.02300   -0.00080    0.00747    0.00426
AFIX  23
H34A  2    1.152394    0.395901    1.243998    11.00000   -1.20000
H34B  2    1.151095    0.438869    1.274555    11.00000   -1.20000
AFIX   0

F7    5    1.471686    0.283755    0.928463    11.00000    0.20059    0.11025 =
         0.11353   -0.01374    0.09040   -0.08558
F8    5    1.141274    0.259722    0.967557    11.00000    0.10826    0.03960 =
         0.05840   -0.00826    0.01087   -0.02925
C38   1    1.369682    0.271094    1.012494    11.00000    0.07740    0.03643 =
         0.07206    0.00052    0.02712   -0.01354
F9    5    1.496475    0.240939    1.056698    11.00000    0.09296    0.04902 =
         0.13269   -0.00701    0.04411    0.00715
C39   1    1.367742    0.301726    1.101502    11.00000    0.06465    0.02480 =
         0.05755    0.00983   -0.01470   -0.00729
AFIX  13
H39   2    1.539049    0.311091    1.127038    11.00000   -1.20000
AFIX   0
O14   4    1.219229    0.330611    1.047717    11.00000    0.09874    0.02630 =
         0.08191    0.01239   -0.04095   -0.01286
AFIX 147
H14A  2    1.072780    0.326897    1.052653    11.00000   -1.50000
AFIX   0
C40   1    1.265407    0.288394    1.204987    11.00000    0.07679    0.04025 =
         0.04807   -0.00201   -0.00474    0.00606
F11   5    1.032439    0.277559    1.180026    11.00000    0.08747    0.04804 =
         0.07749   -0.00350    0.01995   -0.00541
F10   5    1.278942    0.317307    1.278481    11.00000    0.15232    0.06897 =
         0.07401   -0.03474   -0.00113   -0.00335
F12   5    1.398488    0.260496    1.259252    11.00000    0.12364    0.06749 =
         0.07066    0.03745    0.00249    0.01663
F2    5   -0.385732    0.715925    0.291563    11.00000    0.12148    0.12235 =
         0.09190    0.01741   -0.03062   -0.07305
F3    5   -0.017282    0.739206    0.304914    11.00000    0.10007    0.04209 =
         0.05138    0.00924    0.02271   -0.02186
C35   1   -0.190275    0.728332    0.363886    11.00000    0.06413    0.04160 =
         0.05999   -0.00230    0.01253   -0.01759
C36   1   -0.089674    0.697622    0.449663    11.00000    0.07957    0.03073 =
         0.04625   -0.00395    0.03797   -0.00795
AFIX  13
H36   2   -0.227610    0.687656    0.482853    11.00000   -1.20000
AFIX   0
C37   1    0.119694    0.711263    0.545177    11.00000    0.08348    0.04671 =
         0.03974   -0.00093    0.02216    0.00859
F1    5   -0.262088    0.758542    0.414880    11.00000    0.07917    0.04725 =
         0.10819    0.00871    0.02245    0.01037
O13   4    0.006320    0.668981    0.391395    11.00000    0.13875    0.03282 =
         0.07452   -0.01718    0.07993   -0.02390
AFIX 147
H13   2    0.158212    0.671766    0.397777    11.00000   -1.50000
AFIX   0
F5    5    0.313564    0.725910    0.508158    11.00000    0.07689    0.06189 =
         0.06534    0.00146    0.01655   -0.01015
F4    5    0.041277    0.737357    0.608974    11.00000    0.12126    0.07235 =
         0.05573   -0.03129    0.02572    0.00218
F6    5    0.202167    0.682758    0.613599    11.00000    0.13894    0.07403 =
         0.07325    0.03126    0.02158    0.01884
HKLF 4


REM  eh100_a.res in P2(1)
REM R1 =  0.0744 for    8631 Fo > 4sig(Fo)  and  0.0792 for all    9583 data
REM    689 parameters refined using      1 restraints

END

WGHT      0.1456      0.7666

REM Highest difference peak  0.624,  deepest hole -0.404,  1-sigma level  0.126
Q1    1   1.0528  0.4396  0.9201  11.00000  0.05    0.62
Q2    1  -0.5955  0.5593  0.2576  11.00000  0.05    0.61
Q3    1   1.3020  0.4201  1.2466  11.00000  0.05    0.60
Q4    1   1.7253  0.4396  0.9350  11.00000  0.05    0.59
Q5    1   0.0646  0.5606  0.2569  11.00000  0.05    0.57
Q6    1   0.2829  0.5615  0.2461  11.00000  0.05    0.56
Q7    1   0.8744  0.4402  0.9216  11.00000  0.05    0.50
Q8    1   0.0159  0.5973  0.4249  11.00000  0.05    0.50
Q9    1   1.7319  0.2651  0.9670  11.00000  0.05    0.50
Q10   1   0.9103  0.2601  0.9865  11.00000  0.05    0.48
Q11   1  -0.2371  0.5591  0.2566  11.00000  0.05    0.47
Q12   1   0.2306  0.7354  0.3090  11.00000  0.05    0.46
Q13   1   0.8435  0.2800  1.1990  11.00000  0.05    0.44
Q14   1   1.5891  0.4151  1.2391  11.00000  0.05    0.43
Q15   1   0.6575  0.5254  0.0277  11.00000  0.05    0.42
Q16   1   0.4420  0.7399  0.6014  11.00000  0.05    0.42
Q17   1   0.0331  0.5867  0.5612  11.00000  0.05    0.42
Q18   1  -0.3794  0.5955  0.4049  11.00000  0.05    0.41
Q19   1   0.4183  0.4777  0.5677  11.00000  0.05    0.41
Q20   1  -0.3235  0.7384  0.5965  11.00000  0.05    0.40
Q21   1  -0.4748  0.5968  0.4120  11.00000  0.05    0.40
Q22   1   0.5337  0.7206  0.5331  11.00000  0.05    0.40
Q23   1   0.0214  0.5422  0.4130  11.00000  0.05    0.40
Q24   1   0.8350  0.4236  1.0579  11.00000  0.05    0.39
Q25   1  -0.2472  0.7205  0.5305  11.00000  0.05    0.39
Q26   1   0.0766  0.7406  0.3872  11.00000  0.05    0.39
Q27   1   0.7166  0.5903  0.5632  11.00000  0.05    0.39
Q28   1  -1.2949  0.6588 -0.0692  11.00000  0.05    0.39
Q29   1  -0.1229  0.5938  0.5752  11.00000  0.05    0.39
Q30   1   0.5199  0.4751  0.4070  11.00000  0.05    0.38
Q31   1   1.3013  0.4178  0.7493  11.00000  0.05    0.38
Q32   1   1.2387  0.4018  1.0954  11.00000  0.05    0.38
Q33   1   0.4235  0.5875  0.4257  11.00000  0.05    0.38
Q34   1   0.4338  0.4789  0.6623  11.00000  0.05    0.38
Q35   1   0.6467  0.4202  0.7417  11.00000  0.05    0.37
Q36   1   1.6753  0.2817  1.1842  11.00000  0.05    0.37
Q37   1   0.4606  0.5234 -0.0560  11.00000  0.05    0.37
Q38   1   1.3783  0.4399  0.9221  11.00000  0.05    0.37
Q39   1   1.5680  0.2974  1.1025  11.00000  0.05    0.37
Q40   1   0.0943  0.5437 -0.2911  11.00000  0.05    0.37
;
_shelx_res_checksum   17824

_shelx_hkl_file
;
   0 -44   0    1.31    0.70
   0 -44  -1   15.43    1.39
   0 -44   2   13.12    1.39
   0 -44  -2   24.19    1.72
   0 -44  -3    5.41    1.11
   0 -44   3    2.62    0.94
   0 -43   0   -0.33    0.95
   0 -43   1    2.09    0.95
   0 -43   1    3.21    0.82
   0 -43   2    4.42    1.16
   0 -43   3    5.16    1.46
   0 -43  -3    8.97    1.55
   0 -43   4   11.57    1.50
   0 -43  -4   19.63    1.79
   0 -42   0   15.22    1.75
   0 -42   1   13.07    1.48
   0 -42   1   13.62    1.67
   0 -42   2   16.67    1.82
   0 -42  -3    0.71    1.18
   0 -42   3    0.20    1.25
   0 -42  -4    4.68    1.50
   0 -42   4    2.03    1.51
   0 -42  -5   10.06    1.25
   0 -42   5    7.21    1.35
   0 -41   0   -0.06    1.38
   0 -41   0   -0.40    1.16
   0 -41   1    2.79    1.40
   0 -41  -1    3.74    1.60
   0 -41   1    2.54    1.27
   0 -41   2   18.57    2.05
   0 -41   2   15.00    1.45
   0 -41   3   27.56    2.61
   0 -41  -3   43.63    2.83
   0 -41  -4    0.07    1.20
   0 -41   4    0.59    1.31
   0 -41  -4    1.07    0.74
   0 -41  -5    1.18    1.34
   0 -41  -5    0.54    0.63
   0 -41   5    0.44    1.41
   0 -40   0    7.26    1.82
   0 -40   0    7.53    1.61
   0 -40   1   15.18    2.09
   0 -40   1   15.34    1.95
   0 -40   2   20.94    1.87
   0 -40   2   22.94    2.46
   0 -40  -3   13.63    1.50
   0 -40   3   11.51    2.07
   0 -40  -4   17.83    1.74
   0 -40   4   16.02    2.10
   0 -40   5    6.94    1.10
   0 -40   5    7.78    1.61
   0 -40  -5    9.63    1.36
   0 -40   6    3.44    0.92
   0 -40  -6    4.86    0.95
   0 -40  -6    6.12    1.10
   0 -39   0    0.03    1.46
   0 -39   0    0.82    1.71
   0 -39   1    0.75    1.47
   0 -39   1    0.41    1.61
   0 -39  -1    1.14    1.77
   0 -39   2   12.16    1.67
   0 -39   2   13.83    2.26
   0 -39   3   27.11    2.91
   0 -39  -3   45.48    3.24
   0 -39   4   33.52    2.97
   0 -39   4   25.83    2.33
   0 -39   5    5.04    1.34
   0 -39  -5    9.98    1.60
   0 -39  -5    6.61    1.48
   0 -39   5    6.06    1.74
   0 -39  -6    0.38    1.02
   0 -39  -6   -0.18    1.06
   0 -39   6    0.26    1.02
   0 -39   7    0.32    0.97
   0 -39  -7    0.38    1.16
   0 -39   7    0.70    0.93
   0 -38   0   15.98    2.35
   0 -38   0   12.96    2.13
   0 -38  -1    1.70    1.40
   0 -38   1    2.76    1.71
   0 -38   1    1.64    1.89
   0 -38  -1    0.91    1.87
   0 -38   2   22.13    2.75
   0 -38   2   19.89    2.13
   0 -38   3    1.84    1.09
   0 -38  -3    6.05    2.15
   0 -38   3    3.70    2.12
   0 -38   4    2.57    2.01
   0 -38   4    1.63    1.38
   0 -38  -4    2.23    1.78
   0 -38   5    3.89    1.91
   0 -38  -5    3.98    1.62
   0 -38   5    3.45    1.43
   0 -38  -6    2.55    1.42
   0 -38  -6    2.15    1.24
   0 -38   6    3.01    1.30
   0 -38  -7    2.91    1.18
   0 -38  -7    1.65    0.70
   0 -38   7    1.00    1.02
   0 -38   7    1.48    1.22
   0 -38   7    0.94    0.63
   0 -38   8    1.66    0.86
   0 -37   0   -0.86    1.87
   0 -37   0    1.02    1.58
   0 -37  -1   15.81    2.09
   0 -37   1   16.73    2.29
   0 -37   1   14.36    2.43
   0 -37  -1   19.99    2.80
   0 -37   2    1.94    2.03
   0 -37   2    0.58    1.50
   0 -37   3   12.19    2.57
   0 -37   3   10.26    1.55
   0 -37  -3   15.59    2.57
   0 -37   4    1.59    2.00
   0 -37  -4   -0.37    1.90
   0 -37  -5    6.72    1.81
   0 -37   5    4.44    2.04
   0 -37   5    4.36    1.63
   0 -37   6    7.36    1.85
   0 -37   6    7.83    1.67
   0 -37  -6    4.80    1.15
   0 -37   7   15.75    1.76
   0 -37  -7   16.06    1.46
   0 -37   7   13.77    1.69
   0 -37   8    4.57    1.33
   0 -37   8    2.32    0.61
   0 -36   0   41.25    3.61
   0 -36   0   38.44    3.37
   0 -36   1   27.17    2.95
   0 -36  -1   33.09    3.32
   0 -36   1   25.25    2.72
   0 -36  -1   23.28    2.59
   0 -36   2   18.89    2.70
   0 -36   2   13.64    2.08
   0 -36   3    9.64    1.64
   0 -36  -3   12.90    2.53
   0 -36   3    9.67    2.49
   0 -36   4   11.41    2.53
   0 -36  -4   17.63    2.56
   0 -36  -5   16.52    2.39
   0 -36   5    9.52    2.44
   0 -36   6    8.52    1.95
   0 -36  -6   10.54    1.83
   0 -36   6    9.76    2.13
   0 -36   7   15.98    2.00
   0 -36  -7   13.27    1.67
   0 -36   7   18.51    2.09
   0 -36   8   21.08    1.95
   0 -36  -8   12.66    1.33
   0 -36  -8   23.58    1.92
   0 -36   8   15.63    1.41
   0 -36  -9    0.06    0.85
   0 -36   9    0.60    0.85
   0 -35   0   -1.83    2.02
   0 -35   0    0.13    1.87
   0 -35   1   34.30    3.55
   0 -35  -1   41.78    3.67
   0 -35  -1   39.66    3.27
   0 -35   1   34.84    3.35
   0 -35   2    4.33    2.30
   0 -35   2    6.16    1.85
   0 -35  -2    6.82    2.47
   0 -35   3    8.73    1.75
   0 -35   3   12.20    2.69
   0 -35   4    4.30    2.35
   0 -35  -4    6.44    2.32
   0 -35  -5   17.32    2.49
   0 -35   6    5.74    2.06
   0 -35  -6    5.15    1.71
   0 -35  -7    5.17    1.34
   0 -35   7    2.80    1.73
   0 -35   7    2.98    1.59
   0 -35   8    1.76    1.09
   0 -35  -8    2.32    1.17
   0 -35   8    2.21    1.43
   0 -35  -8    3.24    1.41
   0 -35   9   20.66    1.74
   0 -35  -9   17.54    1.73
   0 -34   0   13.11    2.49
   0 -34   0   17.44    2.71
   0 -34   1    4.38    2.27
   0 -34  -1    4.17    1.93
   0 -34   1    3.95    2.04
   0 -34   2   10.28    2.02
   0 -34   2    6.25    2.42
   0 -34  -2   13.19    2.63
   0 -34  -3    0.79    2.16
   0 -34   3    1.92    1.46
   0 -34   3    0.35    2.36
   0 -34   4    5.16    2.44
   0 -34  -4   14.42    2.54
   0 -34  -5   15.77    2.41
   0 -34  -6    0.45    1.70
   0 -34   6    0.64    1.95
   0 -34  -7    9.39    1.62
   0 -34   7    6.76    1.87
   0 -34   7    7.05    2.00
   0 -34  -8    9.89    1.85
   0 -34   8    8.43    1.80
   0 -34   8    8.12    1.46
   0 -34   9    7.12    1.57
   0 -34  -9    6.66    1.62
   0 -34  -9    6.44    1.19
   0 -33   0   -0.49    1.97
   0 -33   0   -0.64    1.81
   0 -33   1    5.56    2.20
   0 -33   1    3.87    2.03
   0 -33  -1    3.48    1.82
   0 -33   2   24.67    3.20
   0 -33   2   24.23    2.70
   0 -33   3  288.33   16.16
   0 -33   3  284.38   15.63
   0 -33   4   19.27    2.79
   0 -33   4   22.55    3.17
   0 -33  -5    0.29    1.92
   0 -33   5   -1.01    1.76
   0 -33   6    8.72    2.48
   0 -33   6    4.44    1.83
   0 -33  -6    9.17    2.00
   0 -33   7    8.39    2.01
   0 -33  -7   12.00    1.78
   0 -33   7    5.82    1.76
   0 -33   8    7.01    1.12
   0 -33   8   12.49    1.68
   0 -33   8   12.05    2.04
   0 -33  -9    8.97    1.53
   0 -33  -9    7.20    1.45
   0 -33   9    7.65    1.57
   0 -33 -10   22.65    1.63
   0 -33 -10   19.25    1.73
   0 -32   0   -0.52    1.90
   0 -32   0   -1.34    1.80
   0 -32  -1  212.59   10.78
   0 -32   1  216.50   10.79
   0 -32   1  193.22   10.84
   0 -32   2    1.41    1.90
   0 -32  -2    2.57    2.06
   0 -32   2    0.97    1.61
   0 -32   2    1.23    2.13
   0 -32   3    9.61    2.57
   0 -32   3    7.02    2.21
   0 -32   3    9.48    1.82
   0 -32   4   19.43    3.18
   0 -32   4   14.09    2.62
   0 -32   5   64.19    5.08
   0 -32   5   74.10    5.26
   0 -32   6    1.69    2.15
   0 -32   6    4.98    2.14
   0 -32   6    5.07    1.98
   0 -32  -6    4.10    1.93
   0 -32   7   21.97    2.74
   0 -32   7   20.25    2.52
   0 -32   7   23.17    2.89
   0 -32   8    6.94    1.65
   0 -32   8    9.16    2.13
   0 -32   8    9.29    1.77
   0 -32  -9   10.14    1.77
   0 -32   9    9.31    1.76
   0 -32   9    5.66    0.97
   0 -32  -9   12.07    1.78
   0 -32 -10    0.96    1.34
   0 -31   0    0.75    1.87
   0 -31   0   -0.34    1.69
   0 -31   1   22.28    2.62
   0 -31  -1   19.86    2.50
   0 -31   1   16.66    2.62
   0 -31   2  237.62   12.04
   0 -31   2  243.83   12.40
   0 -31   2  243.50   12.27
   0 -31   3   33.25    2.85
   0 -31   3   31.95    3.42
   0 -31   3   34.00    3.27
   0 -31   4  170.62    9.11
   0 -31   4  169.70    9.18
   0 -31   4  170.08    9.36
   0 -31   5   11.18    2.52
   0 -31   5    9.55    2.57
   0 -31   6    3.86    2.39
   0 -31  -6    0.04    1.77
   0 -31   6    2.02    2.15
   0 -31   6    2.43    2.07
   0 -31   7    5.61    2.53
   0 -31  -7   -0.75    1.50
   0 -31   7    1.11    1.96
   0 -31   7    1.80    1.95
   0 -31   8   45.41    3.28
   0 -31   8   41.77    3.26
   0 -31   8   47.58    3.73
   0 -31   9   25.06    2.00
   0 -31   9   27.63    2.24
   0 -31  -9   37.43    2.74
   0 -31   9   33.50    2.83
   0 -31  10   33.41    2.38
   0 -31 -10   34.67    2.46
   0 -30   0   58.14    4.15
   0 -30   1   16.05    2.30
   0 -30  -1   15.65    2.27
   0 -30   1   16.83    2.44
   0 -30   2  176.95    9.46
   0 -30   2  178.26    9.69
   0 -30   2  152.33    9.53
   0 -30   3    9.39    2.31
   0 -30   3    8.90    1.82
   0 -30   3    9.36    2.31
   0 -30  -3   12.38    2.29
   0 -30   4  156.26    8.49
   0 -30   4  148.82    8.49
   0 -30   4  158.25    8.68
   0 -30   5    3.95    2.30
   0 -30  -5    8.66    2.19
   0 -30   5    7.78    2.31
   0 -30  -6   13.52    2.19
   0 -30   6    6.10    2.35
   0 -30   6    7.66    2.45
   0 -30   6    7.20    2.47
   0 -30   7   23.84    3.02
   0 -30   7   29.25    3.11
   0 -30   7   22.40    3.17
   0 -30   8   10.42    2.19
   0 -30   8    9.03    1.83
   0 -30   8    9.33    2.50
   0 -30   9    4.44    1.21
   0 -30   9    9.35    1.79
   0 -30   9    6.22    2.19
   0 -30  -9   10.94    1.94
   0 -30  10   62.61    3.72
   0 -30 -10   62.11    3.70
   0 -30  11    2.43    0.81
   0 -30 -11    1.77    1.11
   0 -29   0   -0.48    1.63
   0 -29   1   50.56    3.91
   0 -29  -1   58.96    4.00
   0 -29   1   54.11    3.89
   0 -29   1   54.04    4.13
   0 -29   2   43.52    3.79
   0 -29   2   39.52    3.67
   0 -29   2   45.39    3.50
   0 -29   3    5.37    2.00
   0 -29   3    7.50    2.17
   0 -29   3    8.10    2.26
   0 -29   3    6.74    1.69
   0 -29   4   11.92    2.54
   0 -29   4   12.26    2.46
   0 -29   4   12.23    2.38
   0 -29   5   11.61    2.63
   0 -29   5    9.95    2.58
   0 -29   6   24.24    3.32
   0 -29   6   28.04    3.29
   0 -29   6   20.03    3.15
   0 -29   7   12.53    2.76
   0 -29  -7   18.43    2.32
   0 -29   7   13.45    2.44
   0 -29   8   36.90    3.10
   0 -29   8   35.57    3.44
   0 -29   8   39.72    3.73
   0 -29   9   46.35    3.80
   0 -29  -9   56.04    3.64
   0 -29   9   46.12    3.36
   0 -29  10   14.89    2.26
   0 -29 -10   20.93    2.02
   0 -29  10   18.78    2.01
   0 -29 -10   18.31    2.18
   0 -29  10   15.95    1.76
   0 -29 -11   11.53    1.62
   0 -29  11   10.37    1.09
   0 -29 -11    8.03    1.20
   0 -28   0   12.14    2.06
   0 -28   0   14.81    2.15
   0 -28   1    9.30    1.93
   0 -28   1    8.07    2.06
   0 -28  -1    7.95    1.74
   0 -28   2  133.83    7.84
   0 -28   2  133.27    8.04
   0 -28   2  148.25    8.31
   0 -28   3    6.29    1.98
   0 -28   3    4.17    1.54
   0 -28   3    6.73    2.07
   0 -28   3    5.86    2.12
   0 -28  -3    7.86    1.94
   0 -28   4   44.60    4.03
   0 -28   4   50.74    4.19
   0 -28   4   44.45    4.04
   0 -28   5    5.54    2.27
   0 -28   5    6.56    2.35
   0 -28  -5   12.89    2.18
   0 -28   5    7.74    2.41
   0 -28   6    5.06    2.42
   0 -28   6    4.91    2.39
   0 -28  -6   10.91    2.08
   0 -28   6    3.65    2.13
   0 -28   6    0.97    2.12
   0 -28   7   45.46    3.80
   0 -28   7   40.55    4.20
   0 -28   7   44.33    4.02
   0 -28   8   47.90    4.18
   0 -28   8   41.99    3.33
   0 -28   8   44.66    3.79
   0 -28   9   12.97    1.76
   0 -28   9   17.66    2.85
   0 -28   9   17.37    2.50
   0 -28  10   86.00    5.21
   0 -28 -10  106.91    5.43
   0 -28  10   96.20    5.65
   0 -28  10  100.58    5.45
   0 -28 -11    4.59    1.55
   0 -28 -11    4.58    1.00
   0 -28  11    4.92    1.04
   0 -27   0    0.18    1.32
   0 -27   0    0.56    1.39
   0 -27  -1   34.13    2.78
   0 -27   1   31.29    2.81
   0 -27   1   35.57    3.04
   0 -27   2   31.95    3.12
   0 -27   2   28.44    2.73
   0 -27   2   32.09    2.98
   0 -27   3   86.18    5.58
   0 -27   3   86.96    5.64
   0 -27   3   94.74    5.84
   0 -27   3   80.48    5.29
   0 -27   4   76.62    5.61
   0 -27   4   76.97    5.50
   0 -27   5    6.77    2.45
   0 -27   5    2.01    2.17
   0 -27  -5    1.02    1.68
   0 -27   5   -1.34    2.21
   0 -27   5    1.55    2.01
   0 -27   6    3.17    2.39
   0 -27   6    3.45    2.16
   0 -27   6    3.26    2.34
   0 -27   6    3.44    2.18
   0 -27  -7    3.73    1.66
   0 -27   7    4.66    2.01
   0 -27   7    2.93    2.47
   0 -27   7    5.51    2.91
   0 -27   8   25.08    2.68
   0 -27   8   30.96    3.53
   0 -27   8   31.42    3.35
   0 -27   9   23.33    2.27
   0 -27   9   30.29    3.10
   0 -27   9   32.56    3.47
   0 -27  10   25.28    2.51
   0 -27 -10   28.92    2.54
   0 -27  10   25.49    2.51
   0 -27  10   25.79    2.90
   0 -27 -11   30.56    2.02
   0 -27 -11   30.71    2.37
   0 -27  11   26.98    2.01
   0 -27 -12    0.30    0.79
   0 -26   0  145.73    7.20
   0 -26   0  146.46    7.42
   0 -26   1   17.53    2.02
   0 -26  -1   16.32    1.88
   0 -26   1   14.71    1.98
   0 -26   1   14.78    2.23
   0 -26   2   40.31    3.35
   0 -26   2   48.12    3.63
   0 -26   2   40.12    3.22
   0 -26   3    2.79    1.68
   0 -26   3    3.86    1.90
   0 -26   3    1.17    1.28
   0 -26  -3    5.96    1.73
   0 -26   3    2.07    2.09
   0 -26   4   51.25    4.17
   0 -26   4   50.60    4.25
   0 -26   4   54.33    4.35
   0 -26   5   37.49    3.61
   0 -26   5   36.54    3.51
   0 -26   5   38.02    3.68
   0 -26   5   37.25    3.47
   0 -26   6   55.44    4.65
   0 -26   6   59.87    4.69
   0 -26   6   53.30    4.36
   0 -26   7   72.12    5.56
   0 -26   7   70.40    5.17
   0 -26   7   72.95    5.46
   0 -26   8  247.95   13.02
   0 -26   8  264.59   12.85
   0 -26   8  245.00   12.54
   0 -26   9   19.27    2.07
   0 -26   9   21.51    2.97
   0 -26   9   26.79    3.37
   0 -26 -10   39.09    3.01
   0 -26  10   36.83    3.42
   0 -26  10   37.42    3.05
   0 -26  10   33.20    3.10
   0 -26 -11    3.73    1.25
   0 -26  11    2.29    1.74
   0 -26  11    2.22    1.42
   0 -26  11    3.91    1.25
   0 -26 -11    3.03    1.53
   0 -26 -12    1.34    1.06
   0 -25   0    0.71    1.18
   0 -25   0    0.63    1.25
   0 -25   0   -0.49    1.51
   0 -25  -1   62.92    3.95
   0 -25   1   69.66    4.14
   0 -25   1   76.22    4.44
   0 -25   1   56.59    3.97
   0 -25   2  145.26    8.30
   0 -25   2  188.76    8.74
   0 -25   3   24.24    2.22
   0 -25   3   29.68    2.93
   0 -25   3   27.18    2.61
   0 -25   3   24.74    2.50
   0 -25   4   68.75    4.57
   0 -25   4   64.36    4.52
   0 -25   4   62.19    4.45
   0 -25   5   12.57    2.24
   0 -25  -5   20.23    2.31
   0 -25   5   12.39    2.57
   0 -25   5   18.96    2.81
   0 -25   6   23.86    3.16
   0 -25   6   23.11    2.98
   0 -25   6   19.16    2.72
   0 -25   6   18.38    2.92
   0 -25   7  173.47    9.61
   0 -25   7  158.59    9.25
   0 -25   7  153.16    9.30
   0 -25   7  158.86    9.62
   0 -25   8   59.54    4.30
   0 -25   8   62.03    5.02
   0 -25   8   58.28    4.17
   0 -25   8   64.94    4.68
   0 -25   9   17.03    2.02
   0 -25   9   22.82    3.28
   0 -25   9   22.90    2.96
   0 -25  10   94.11    5.74
   0 -25  10   86.50    5.47
   0 -25  10   87.92    5.37
   0 -25 -10   96.89    5.40
   0 -25  11   42.77    2.90
   0 -25 -11   48.07    3.23
   0 -25 -11   46.58    2.91
   0 -25  11   40.76    3.08
   0 -25  12    7.09    1.13
   0 -25 -12   13.26    1.55
   0 -24   0  223.98    9.53
   0 -24   0  206.11    9.31
   0 -24   1    9.24    1.55
   0 -24  -1   11.93    1.51
   0 -24   1   10.07    1.55
   0 -24   1    9.51    1.80
   0 -24   2   82.65    5.09
   0 -24   2  101.76    5.47
   0 -24   3  185.95    9.04
   0 -24   3  165.06    8.57
   0 -24   3  169.67    8.78
   0 -24   3  164.27    8.83
   0 -24   3  178.56    8.98
   0 -24   4   76.35    4.90
   0 -24   4   72.88    4.75
   0 -24   5   51.35    4.18
   0 -24   5   50.82    3.95
   0 -24   5   50.37    4.15
   0 -24   5   51.30    4.15
   0 -24   6    4.79    2.36
   0 -24  -6    8.17    1.72
   0 -24   6    4.80    1.94
   0 -24   6    5.36    2.34
   0 -24   6   11.37    2.52
   0 -24   7  131.92    7.69
   0 -24   7  123.28    7.27
   0 -24   7  132.36    7.56
   0 -24   8   17.24    2.33
   0 -24   8   20.04    3.21
   0 -24   8   15.11    3.18
   0 -24   9   28.50    2.60
   0 -24   9   37.55    3.52
   0 -24   9   41.26    3.31
   0 -24   9   38.45    3.91
   0 -24  10   64.70    4.50
   0 -24  10   67.96    4.71
   0 -24 -10   65.71    4.24
   0 -24  10   57.19    4.24
   0 -24 -11    7.69    1.88
   0 -24 -11    7.71    1.50
   0 -24  11    8.37    1.56
   0 -24  11    7.68    1.98
   0 -24 -12    5.53    1.46
   0 -24  12    3.83    1.20
   0 -23   0    0.03    1.30
   0 -23   0    1.85    1.08
   0 -23   1  253.18   11.49
   0 -23   1  260.44   11.71
   0 -23  -1  249.07   11.42
   0 -23   2  134.26    6.83
   0 -23   2  122.27    6.87
   0 -23   2  145.85    7.24
   0 -23   3  103.93    5.74
   0 -23   3   91.50    5.25
   0 -23   3  100.02    5.61
   0 -23   3  106.12    5.77
   0 -23   3   96.93    5.50
   0 -23   4   83.23    5.02
   0 -23   4   79.65    4.96
   0 -23   4   78.18    4.97
   0 -23   5  105.16    6.26
   0 -23   5   95.86    5.82
   0 -23   5  105.12    6.16
   0 -23   6   57.59    4.61
   0 -23   6   54.26    4.27
   0 -23   6   58.21    4.62
   0 -23   7   19.68    2.57
   0 -23   7   20.30    3.18
   0 -23   7   24.26    3.11
   0 -23   8  100.18    6.16
   0 -23   8   97.09    5.96
   0 -23   8   82.91    5.40
   0 -23   9  112.60    6.55
   0 -23   9  111.78    6.31
   0 -23  10   15.76    2.77
   0 -23  10   14.88    2.95
   0 -23 -10   16.08    2.32
   0 -23  10   17.68    2.49
   0 -23 -11   43.97    3.20
   0 -23  11   37.07    3.13
   0 -23  11   36.95    2.80
   0 -23 -11   39.84    2.80
   0 -23 -12   17.47    1.70
   0 -23  12   21.16    1.99
   0 -23  12   16.37    1.74
   0 -22   0    6.64    1.21
   0 -22   1   63.50    3.51
   0 -22   1   52.91    3.36
   0 -22   2  559.60   28.17
   0 -22   2  652.75   28.23
   0 -22   2  604.45   28.39
   0 -22   2  684.21   28.53
   0 -22   3  105.40    5.60
   0 -22   3   91.55    5.08
   0 -22   3   91.50    5.29
   0 -22   3   94.67    5.52
   0 -22   3   98.15    5.54
   0 -22   4  147.54    8.10
   0 -22   4  164.11    8.34
   0 -22   4  162.63    8.43
   0 -22   4  166.54    8.38
   0 -22   5    8.29    2.07
   0 -22   5    6.75    1.93
   0 -22   5    9.92    1.80
   0 -22   6   10.24    2.37
   0 -22   6   16.91    2.50
   0 -22   6    8.89    1.89
   0 -22   6    7.95    2.31
   0 -22  -6   15.77    1.92
   0 -22   7  340.72   17.78
   0 -22   7  329.53   17.73
   0 -22   7  351.19   18.01
   0 -22   7  354.62   18.05
   0 -22   8   43.51    3.67
   0 -22   8   35.13    3.11
   0 -22   8   42.84    3.85
   0 -22   8   36.19    3.86
   0 -22   9   89.05    5.83
   0 -22   9   89.79    5.44
   0 -22   9   89.41    5.98
   0 -22   9   86.18    5.10
   0 -22  10   28.74    2.96
   0 -22 -10   31.39    2.88
   0 -22  10   23.06    3.32
   0 -22  10   30.63    2.73
   0 -22  11   17.74    2.58
   0 -22  11   17.96    1.98
   0 -22  11   16.92    2.00
   0 -22 -11   17.09    1.96
   0 -22  12    8.92    1.02
   0 -22 -12   11.81    1.62
   0 -22  12   12.66    1.84
   0 -21   0   -1.41    1.87
   0 -21   0    0.99    1.82
   0 -21   0   -0.16    2.49
   0 -21   1  372.48   17.32
   0 -21   1  326.18   19.92
   0 -21   1  349.47   19.99
   0 -21   2  158.88   11.33
   0 -21   2  157.71   11.33
   0 -21  -2  266.31   14.95
   0 -21   2  175.34    9.02
   0 -21  -2  280.35   12.74
   0 -21   3   57.98    3.94
   0 -21   3   69.11    4.20
   0 -21   3   51.86    5.40
   0 -21   3   68.32    4.14
   0 -21   4   36.33    2.72
   0 -21   4   39.21    3.02
   0 -21   4   34.91    2.89
   0 -21   5   74.53    4.82
   0 -21   5   81.82    4.84
   0 -21   5   77.91    4.95
   0 -21   5   75.24    4.64
   0 -21   6  120.66    7.61
   0 -21   6  124.65    7.61
   0 -21   6  115.12    7.29
   0 -21   7  140.74    8.02
   0 -21   7  158.98    8.42
   0 -21   7  152.56    8.37
   0 -21   7  149.78    8.17
   0 -21   8  426.05   18.73
   0 -21   8  375.32   17.90
   0 -21   8  366.42   18.22
   0 -21   8  404.45   18.71
   0 -21   8  357.02   18.07
   0 -21   9   12.22    2.18
   0 -21   9   12.63    3.06
   0 -21   9   14.28    2.79
   0 -21 -10   37.78    3.22
   0 -21  10   37.46    3.17
   0 -21  10   35.95    3.65
   0 -21  10   33.98    2.97
   0 -21  10   36.20    3.29
   0 -21  11    4.88    1.77
   0 -21  11    2.00    2.06
   0 -21 -11    2.52    1.46
   0 -21  11    3.66    1.51
   0 -21  12    9.10    1.84
   0 -21  12    7.93    1.02
   0 -21 -12    9.19    1.66
   0 -21  12    8.65    1.87
   0 -21  13    9.22    1.22
   0 -20   0  251.48   15.01
   0 -20   0  267.86   16.41
   0 -20   0  260.64   15.00
   0 -20  -1   10.97    2.48
   0 -20   1    7.40    2.43
   0 -20   1    6.55    2.34
   0 -20  -1    9.61    2.90
   0 -20   1   12.69    3.50
   0 -20   1    8.01    2.46
   0 -20  -1    8.39    2.95
   0 -20  -2  195.80    9.55
   0 -20   2  127.67   10.13
   0 -20   2  117.56    8.58
   0 -20  -2  195.41   11.85
   0 -20   2  117.15    8.67
   0 -20   2  111.68    6.25
   0 -20   3   58.69    5.51
   0 -20   3   60.23    3.88
   0 -20   4  342.33   16.26
   0 -20   4  348.09   16.21
   0 -20   4  333.60   16.25
   0 -20   4  356.61   16.40
   0 -20   5   49.01    3.47
   0 -20   5   43.89    3.13
   0 -20   5   44.00    3.37
   0 -20   6  163.17    8.51
   0 -20   6  160.33    8.37
   0 -20   6  157.40    8.43
   0 -20   6  150.47    8.17
   0 -20   7   33.34    3.39
   0 -20   7   31.86    2.91
   0 -20   7   29.51    3.33
   0 -20   7   34.77    3.31
   0 -20   8  427.31   20.50
   0 -20   8  428.90   20.64
   0 -20   8  457.82   20.99
   0 -20   8  448.60   20.95
   0 -20   8  428.00   20.39
   0 -20   9    1.54    2.40
   0 -20   9    5.41    2.38
   0 -20   9    1.50    2.56
   0 -20   9    0.78    1.85
   0 -20  10   62.24    4.52
   0 -20  10   62.59    4.32
   0 -20  10   53.64    4.02
   0 -20 -10   64.45    4.25
   0 -20  11    2.05    1.49
   0 -20  11    8.94    2.18
   0 -20  11    2.47    2.22
   0 -20 -11    3.63    1.46
   0 -20  11    1.28    2.18
   0 -20  12    4.21    1.74
   0 -20  12    4.57    0.97
   0 -20  12    6.65    1.93
   0 -20  12    5.81    1.53
   0 -20 -12    5.95    1.54
   0 -20  13   13.18    1.49
   0 -20 -13    7.87    1.06
   0 -19   0   -1.10    1.74
   0 -19   0   -0.21    1.80
   0 -19   1   49.39    5.93
   0 -19   1   48.36    5.05
   0 -19  -1   70.05    5.40
   0 -19  -1   66.87    6.50
   0 -19   1   52.52    5.19
   0 -19   1   47.43    4.96
   0 -19   2   58.08    5.75
   0 -19  -2   98.15    6.30
   0 -19  -2   90.44    6.84
   0 -19   2   55.27    5.47
   0 -19  -2   95.87    7.89
   0 -19   2   56.29    6.64
   0 -19   3   51.43    5.25
   0 -19   3   50.35    4.92
   0 -19   3   48.05    5.25
   0 -19   4  145.56    7.48
   0 -19   4  147.69    7.38
   0 -19   4  126.81    9.05
   0 -19   4  151.37    7.58
   0 -19   5   28.64    2.58
   0 -19   5   28.29    2.58
   0 -19   5   25.38    2.28
   0 -19   5   24.58    2.47
   0 -19   6   62.91    3.95
   0 -19   6   63.86    4.30
   0 -19   6   57.10    4.10
   0 -19   6   58.96    4.07
   0 -19   7    3.48    2.13
   0 -19   7    3.97    2.08
   0 -19   7    3.59    2.14
   0 -19   7    2.18    1.66
   0 -19   7    2.38    1.58
   0 -19   8   17.91    2.69
   0 -19   8   17.48    2.41
   0 -19   8   17.52    2.87
   0 -19   8   21.49    2.28
   0 -19   8   18.93    3.00
   0 -19   9  132.59    7.56
   0 -19   9  148.96    7.93
   0 -19   9  128.96    7.30
   0 -19  10   32.44    3.17
   0 -19  10   36.81    3.66
   0 -19 -10   33.53    3.12
   0 -19  10   30.73    3.25
   0 -19  11    4.18    2.34
   0 -19  11    7.53    2.31
   0 -19  11    4.63    1.60
   0 -19 -11    5.13    1.52
   0 -19  11    5.02    2.02
   0 -19  12    2.69    1.59
   0 -19  12    1.36    1.70
   0 -19 -12    1.84    1.43
   0 -19  12    1.43    0.89
   0 -19  12    1.21    1.81
   0 -19  13    3.36    1.49
   0 -19 -13    1.52    0.71
   0 -19  13    0.45    0.97
   0 -18   0  199.84   11.97
   0 -18   0  194.79   11.73
   0 -18   0  197.45   11.20
   0 -18   1   28.65    3.78
   0 -18   1   31.27    3.69
   0 -18  -1   45.96    5.29
   0 -18   1   28.30    3.90
   0 -18  -1   43.77    4.07
   0 -18  -2    3.88    2.72
   0 -18   2    3.07    2.01
   0 -18  -2    5.22    2.28
   0 -18  -2    5.52    1.89
   0 -18   2    1.50    2.51
   0 -18   2    4.39    2.01
   0 -18  -3   27.42    4.52
   0 -18  -3   38.36    3.58
   0 -18   3   22.78    3.26
   0 -18  -3   37.84    4.31
   0 -18   3   20.65    3.41
   0 -18   3   26.58    3.61
   0 -18   4  280.68   13.25
   0 -18   4  254.85   15.16
   0 -18   4  304.47   16.50
   0 -18   4  285.59   13.35
   0 -18   5   34.62    2.92
   0 -18   5   29.74    2.76
   0 -18   5   32.74    2.52
   0 -18   5   37.52    2.94
   0 -18   6   46.96    3.34
   0 -18   6   41.88    3.32
   0 -18   6   44.49    3.39
   0 -18   6   39.64    3.01
   0 -18   7   41.21    3.51
   0 -18   7   41.73    3.50
   0 -18   7   42.71    3.57
   0 -18   7   39.67    3.12
   0 -18   7   39.90    3.09
   0 -18   8  172.54    9.47
   0 -18   8  200.58   10.15
   0 -18   8  194.09    9.87
   0 -18   8  186.44    9.57
   0 -18   8  196.52   10.03
   0 -18   9   66.48    4.86
   0 -18   9   63.60    4.51
   0 -18   9   58.92    4.28
   0 -18  10   13.71    2.88
   0 -18  10   20.27    2.94
   0 -18  10   14.43    2.52
   0 -18  10   19.16    2.50
   0 -18 -10   19.55    2.42
   0 -18  10   13.19    2.44
   0 -18  11    2.24    1.49
   0 -18 -11    3.83    1.48
   0 -18  11    7.96    2.13
   0 -18  11    3.02    2.33
   0 -18  11    6.36    2.41
   0 -18  11    4.11    2.09
   0 -18  12   14.88    2.24
   0 -18  12   17.08    2.43
   0 -18  12   13.25    1.37
   0 -18  12   18.13    2.18
   0 -18 -12   19.91    2.14
   0 -18  13    1.98    1.48
   0 -18 -13    0.77    0.72
   0 -17   0    1.60    1.80
   0 -17   0   -0.31    1.60
   0 -17   0   -0.42    1.71
   0 -17   1    2.86    1.80
   0 -17  -1    2.70    1.70
   0 -17  -1    4.44    2.67
   0 -17   1    2.61    1.99
   0 -17   1    3.02    2.06
   0 -17   2   31.19    3.76
   0 -17   2   29.23    3.65
   0 -17  -2   48.81    4.72
   0 -17   2   25.07    4.77
   0 -17  -2   49.98    5.38
   0 -17  -2   52.42    4.10
   0 -17  -3  226.56   14.21
   0 -17   3  165.50   11.33
   0 -17  -3  262.61   13.17
   0 -17   3  166.50   11.74
   0 -17  -3  238.57   14.73
   0 -17  -3  264.69   11.90
   0 -17   3  172.51   11.66
   0 -17  -4    0.72    1.81
   0 -17   4    0.26    1.31
   0 -17   4    0.44    1.67
   0 -17   4   -0.58    1.82
   0 -17  -4   -0.18    2.29
   0 -17   5   34.05    4.25
   0 -17   5   36.29    2.86
   0 -17   5   30.95    2.41
   0 -17   5   28.60    2.66
   0 -17   6  101.07    5.75
   0 -17   6  112.31    5.94
   0 -17   6   95.11    5.52
   0 -17   6  101.29    5.79
   0 -17   7   87.45    5.32
   0 -17   7   83.91    5.32
   0 -17   7   84.08    5.01
   0 -17   7   88.14    5.05
   0 -17   7   91.81    5.53
   0 -17   8   41.52    3.67
   0 -17   8   45.45    3.47
   0 -17   8   43.39    3.87
   0 -17   9   60.39    4.18
   0 -17   9   56.19    4.33
   0 -17   9   59.43    4.69
   0 -17  10   38.27    4.05
   0 -17  10   43.25    3.67
   0 -17  10   39.31    3.72
   0 -17  10   44.26    4.06
   0 -17 -10   46.97    3.54
   0 -17  10   49.97    3.69
   0 -17  11   34.10    3.25
   0 -17  11   29.53    2.70
   0 -17  11   31.52    3.44
   0 -17 -11   29.54    2.61
   0 -17  11   41.78    3.33
   0 -17  11   32.85    3.38
   0 -17  12   45.29    3.29
   0 -17  12   48.51    3.60
   0 -17 -12   44.42    3.16
   0 -17  12   41.26    3.36
   0 -17 -13    8.56    1.08
   0 -17  13    7.87    1.34
   0 -17  13   11.81    1.70
   0 -16   0  648.98   33.28
   0 -16   0  705.27   33.09
   0 -16   0  757.81   33.91
   0 -16  -1  357.22   16.65
   0 -16   1  231.08   14.17
   0 -16   1  228.41   13.93
   0 -16   1  243.68   14.34
   0 -16  -1  342.54   14.65
   0 -16  -2  397.63   16.02
   0 -16  -2  386.74   18.24
   0 -16   2  231.86   15.26
   0 -16  -2  380.72   16.88
   0 -16   2  216.62   15.19
   0 -16   3   78.69    6.97
   0 -16   3   87.82    6.77
   0 -16  -3  113.96    9.12
   0 -16   3   94.83    7.18
   0 -16  -3  120.07    9.45
   0 -16  -3  141.13    7.23
   0 -16  -3  132.24    8.19
   0 -16   4   65.14    5.68
   0 -16  -4   61.57    6.80
   0 -16   4   61.50    5.81
   0 -16  -4   69.21    7.42
   0 -16   4   57.18    5.07
   0 -16  -4   82.51    6.40
   0 -16  -4   81.94    5.20
   0 -16   5   61.55    3.68
   0 -16   5   65.49    5.88
   0 -16   5   62.62    3.90
   0 -16   5   67.23    4.00
   0 -16   6   67.64    3.91
   0 -16   6   68.95    4.30
   0 -16   6   63.88    3.89
   0 -16   6   62.21    4.15
   0 -16   6   68.03    4.18
   0 -16   7   20.98    2.21
   0 -16   7   19.78    2.43
   0 -16   7   21.13    2.08
   0 -16   7   22.57    2.55
   0 -16   7   16.37    2.37
   0 -16   8   34.76    3.44
   0 -16   8   35.11    3.11
   0 -16   8   33.75    3.36
   0 -16   9   30.94    3.48
   0 -16   9   28.75    3.15
   0 -16   9   30.51    3.04
   0 -16  10   25.15    2.74
   0 -16  10   22.02    3.03
   0 -16 -10   26.37    2.70
   0 -16  10   24.47    3.32
   0 -16  10   20.20    2.89
   0 -16  10   26.33    3.34
   0 -16  11   31.78    3.07
   0 -16  11   27.58    3.17
   0 -16  11   25.86    2.88
   0 -16  11   31.44    3.30
   0 -16  11   27.29    2.51
   0 -16  12   12.58    2.19
   0 -16  12   11.38    2.16
   0 -16  12   13.75    2.06
   0 -16 -12   13.47    2.01
   0 -16  12   14.90    2.42
   0 -16  13    1.91    1.61
   0 -16 -13    1.94    0.89
   0 -16  13    1.11    1.17
   0 -15   0    0.42    1.48
   0 -15   0    1.21    1.65
   0 -15   0   -0.59    1.94
   0 -15  -1   31.51    3.09
   0 -15   1   19.78    2.94
   0 -15   1   19.74    2.92
   0 -15   1   20.11    2.84
   0 -15  -1   33.21    4.01
   0 -15  -2   16.51    2.79
   0 -15  -2   15.14    2.28
   0 -15   2   10.31    2.44
   0 -15  -2   16.45    3.92
   0 -15  -2   14.79    3.36
   0 -15   2   10.64    2.34
   0 -15  -3    0.93    1.45
   0 -15   3    1.83    1.72
   0 -15  -3    1.70    1.95
   0 -15  -3    1.93    2.93
   0 -15   3    1.18    1.64
   0 -15   3    0.88    1.81
   0 -15   4  269.18   15.23
   0 -15  -4  288.02   17.23
   0 -15  -4  272.45   17.24
   0 -15  -4  315.96   15.98
   0 -15  -4  332.62   14.52
   0 -15   4  238.61   14.41
   0 -15   4  235.71   15.20
   0 -15   5   28.64    3.68
   0 -15   5   24.92    2.11
   0 -15  -5   33.16    3.99
   0 -15   5   20.35    2.60
   0 -15   6   36.87    3.02
   0 -15   6   36.29    2.93
   0 -15   6   35.13    3.10
   0 -15   6   37.41    2.63
   0 -15   6   38.73    2.70
   0 -15   7    3.91    1.58
   0 -15   7   -0.32    1.74
   0 -15   7    2.68    1.23
   0 -15   7    4.26    1.84
   0 -15   8    4.53    2.09
   0 -15   8   10.44    2.09
   0 -15   8    8.61    2.32
   0 -15   9   33.57    3.62
   0 -15   9   39.09    3.32
   0 -15   9   37.20    3.58
   0 -15   9   32.94    3.47
   0 -15  10   17.91    2.84
   0 -15 -10   23.49    2.48
   0 -15  10   13.34    2.68
   0 -15  10   17.31    2.86
   0 -15  10   21.47    3.10
   0 -15  10   26.02    2.64
   0 -15  11   28.34    3.13
   0 -15  11   28.45    2.52
   0 -15  11   30.86    3.36
   0 -15  11   26.79    2.98
   0 -15  11   22.69    2.88
   0 -15  12   12.31    2.32
   0 -15  12   15.17    2.50
   0 -15  12   11.25    2.10
   0 -15 -12   12.57    1.92
   0 -15  12   12.57    2.10
   0 -15 -13    4.38    1.03
   0 -15  13    8.51    1.75
   0 -15  13   10.21    1.75
   0 -15  13    5.48    1.36
   0 -15  14    1.92    0.99
   0 -14   0  978.57   42.81
   0 -14   0  939.01   41.35
   0 -14  -1   12.85    3.00
   0 -14   1    9.76    2.12
   0 -14  -1   14.34    2.31
   0 -14   1    9.79    2.19
   0 -14  -1   15.00    2.89
   0 -14   2  258.12   16.54
   0 -14   2  261.19   16.73
   0 -14  -2  393.99   18.94
   0 -14  -2  441.28   18.18
   0 -14  -2  408.87   19.20
   0 -14  -2  387.67   16.85
   0 -14   3   88.78    6.87
   0 -14  -3  119.25    8.78
   0 -14  -3  121.22    6.54
   0 -14  -3  103.28    8.21
   0 -14   3   86.77    6.60
   0 -14  -3  127.48    7.64
   0 -14   3   91.76    6.45
   0 -14  -4  272.79   17.05
   0 -14   4  249.27   14.67
   0 -14  -4  336.20   14.63
   0 -14   4  256.88   15.58
   0 -14   4  270.46   15.37
   0 -14  -4  329.17   16.19
   0 -14  -4  290.66   17.55
   0 -14  -5   68.51    7.08
   0 -14  -5   71.55    7.33
   0 -14   5   69.94    5.80
   0 -14   5   53.74    4.49
   0 -14   5   63.02    5.87
   0 -14  -5   75.28    6.06
   0 -14   6   28.07    2.55
   0 -14   6   25.96    3.50
   0 -14   6   29.71    2.54
   0 -14   6   26.49    2.28
   0 -14   6   27.97    2.44
   0 -14   7   87.58    5.25
   0 -14   7   84.91    5.05
   0 -14   7   87.78    4.95
   0 -14   7   83.46    4.85
   0 -14   8   68.68    4.93
   0 -14   8   84.55    5.08
   0 -14   8   81.76    4.87
   0 -14   8   80.74    5.22
   0 -14   9   14.45    2.43
   0 -14   9   10.48    2.62
   0 -14   9    7.36    2.41
   0 -14   9   14.06    2.54
   0 -14  10   39.91    3.60
   0 -14  10   36.61    3.73
   0 -14  10   37.64    3.39
   0 -14 -10   39.12    3.14
   0 -14  10   31.26    3.45
   0 -14  10   42.42    3.28
   0 -14  11   40.35    3.55
   0 -14  11   34.28    3.36
   0 -14  11   45.23    3.86
   0 -14  11   39.32    3.59
   0 -14  11   38.28    2.93
   0 -14  12    3.12    2.26
   0 -14  12    1.90    2.17
   0 -14  12    1.06    1.88
   0 -14  12    1.28    1.79
   0 -14 -12    1.39    1.53
   0 -14  13   19.31    2.18
   0 -14  13   19.88    2.07
   0 -14  13   13.30    1.68
   0 -14  14    8.73    1.47
   0 -13   0   -0.09    1.97
   0 -13   0    0.15    1.41
   0 -13   1  133.56    9.04
   0 -13  -1  185.25    9.16
   0 -13  -1  198.89   10.68
   0 -13   1  133.58    9.03
   0 -13  -1  203.22    9.92
   0 -13  -1  181.23   10.70
   0 -13   2   21.96    3.05
   0 -13  -2   55.24    4.43
   0 -13  -2   32.75    4.22
   0 -13   2   22.00    3.04
   0 -13  -2   35.29    2.97
   0 -13  -2   51.85    6.14
   0 -13   3  839.32   48.23
   0 -13  -3 1310.77   51.31
   0 -13  -3 1374.55   49.60
   0 -13   3  938.12   48.15
   0 -13  -3 1153.97   47.71
   0 -13  -3 1136.93   50.43
   0 -13   3  901.30   47.78
   0 -13  -4  161.14    8.04
   0 -13   4  142.02    9.28
   0 -13   4  129.51    8.68
   0 -13  -4  167.21    9.52
   0 -13  -4  137.22   10.26
   0 -13  -4  140.40   10.56
   0 -13   4  129.12    8.23
   0 -13  -5  324.68   15.53
   0 -13   5  281.85   14.86
   0 -13  -5  276.56   16.86
   0 -13  -5  278.20   16.88
   0 -13   6   16.47    1.82
   0 -13   6   15.21    1.70
   0 -13  -6   18.83    3.14
   0 -13   6   17.20    2.87
   0 -13  -6   15.73    3.37
   0 -13   6   15.81    2.00
   0 -13   7  188.66    9.57
   0 -13   7  191.92    9.37
   0 -13   7  177.82    9.21
   0 -13   7  189.87    9.44
   0 -13   8    3.32    1.97
   0 -13   8    2.52    2.20
   0 -13   8    3.49    1.93
   0 -13   8    6.47    1.97
   0 -13   8    5.36    1.69
   0 -13   9   23.33    3.07
   0 -13   9   25.15    2.73
   0 -13   9   21.17    2.53
   0 -13   9   23.20    2.68
   0 -13   9   19.96    2.72
   0 -13  10   28.03    3.45
   0 -13  10   27.15    3.05
   0 -13  10   29.71    2.77
   0 -13  10   26.14    3.06
   0 -13  10   19.42    2.98
   0 -13 -10   29.78    2.70
   0 -13  11   81.15    5.26
   0 -13  11   67.69    4.25
   0 -13  11   76.78    4.98
   0 -13  11   63.38    4.75
   0 -13  11   67.88    4.74
   0 -13 -12    9.94    1.83
   0 -13  12    7.60    2.01
   0 -13  12    6.37    2.03
   0 -13  12    5.42    2.26
   0 -13  12    8.60    2.41
   0 -13  13   13.37    1.73
   0 -13  13   15.98    2.12
   0 -13  13    8.78    1.49
   0 -13  13   15.01    2.03
   0 -13  14    0.10    1.35
   0 -12   0  865.28   38.35
   0 -12   0  787.13   39.24
   0 -12  -1  579.21   25.96
   0 -12  -1  548.80   24.41
   0 -12  -1  670.09   25.46
   0 -12   1  433.05   24.46
   0 -12   1  425.09   24.44
   0 -12  -1  565.70   25.95
   0 -12  -2  610.95   25.08
   0 -12  -2  518.17   22.57
   0 -12   2  382.05   22.63
   0 -12  -2  523.17   24.43
   0 -12   2  362.65   22.30
   0 -12  -2  672.45   24.03
   0 -12   3   82.21    5.67
   0 -12   3   89.18    6.18
   0 -12  -3   86.26    7.16
   0 -12  -3   99.07    5.48
   0 -12   3   82.73    5.88
   0 -12  -4   31.93    4.68
   0 -12  -4   32.71    4.51
   0 -12   4   29.70    3.04
   0 -12   4   33.18    3.48
   0 -12   4   26.95    3.52
   0 -12  -4   39.90    2.94
   0 -12   5  393.10   18.14
   0 -12  -5  352.14   19.91
   0 -12  -5  368.95   20.15
   0 -12  -6   69.55    5.68
   0 -12   6   59.81    5.16
   0 -12  -6   63.06    5.95
   0 -12   6   54.81    3.66
   0 -12   6   54.19    3.45
   0 -12   7    9.90    1.89
   0 -12   7    7.24    1.62
   0 -12   7    9.95    1.70
   0 -12   7    9.15    1.71
   0 -12   7    9.86    1.72
   0 -12   8   50.93    3.63
   0 -12   8   47.29    3.56
   0 -12   8   55.38    3.67
   0 -12   8   45.60    3.59
   0 -12   8   50.56    3.87
   0 -12   9   19.88    2.48
   0 -12   9   18.91    2.55
   0 -12   9   18.99    2.68
   0 -12   9   19.09    2.99
   0 -12   9   23.27    2.74
   0 -12  10   12.77    2.58
   0 -12  10   11.84    2.50
   0 -12  10   13.52    2.18
   0 -12  10   14.93    2.48
   0 -12  10   14.10    2.10
   0 -12  10   12.22    2.74
   0 -12  11   15.04    2.45
   0 -12  11   13.35    2.76
   0 -12  11   10.06    2.52
   0 -12  11   16.49    1.89
   0 -12  11   18.86    2.97
   0 -12  12    5.37    2.37
   0 -12  12    3.77    1.80
   0 -12 -12    5.08    1.61
   0 -12  12    3.11    2.29
   0 -12  12    1.64    1.88
   0 -12  13    1.84    1.77
   0 -12  13    0.26    1.14
   0 -12  13    2.06    1.42
   0 -12  13    1.47    1.77
   0 -12  14    5.21    1.67
   0 -12  14    7.78    1.54
   0 -11   0    1.33    1.92
   0 -11   0    0.40    1.38
   0 -11  -1   60.94    3.89
   0 -11   1   47.80    4.01
   0 -11  -1   62.47    5.13
   0 -11  -1   75.10    4.71
   0 -11  -1   61.65    4.95
   0 -11   1   44.95    3.90
   0 -11  -2  174.96    8.47
   0 -11   2  129.33    8.79
   0 -11   2  147.23    8.77
   0 -11  -2  194.64   10.44
   0 -11  -2  172.50   10.08
   0 -11   3  173.71   10.07
   0 -11   3  165.60   10.15
   0 -11  -3  194.31   11.87
   0 -11  -3  210.30    9.81
   0 -11   4  102.07    6.64
   0 -11   4   90.42    6.68
   0 -11  -4   88.42    7.53
   0 -11   4   89.31    5.99
   0 -11  -4   98.25    7.97
   0 -11  -4  110.72    5.72
   0 -11  -5  112.76    8.68
   0 -11   5  121.30    7.27
   0 -11  -5  109.79    8.81
   0 -11   6   13.47    2.58
   0 -11  -6   17.51    3.25
   0 -11   6   14.44    2.94
   0 -11   6   14.11    1.80
   0 -11   7   12.17    1.88
   0 -11   7   14.52    1.95
   0 -11   7   16.56    1.96
   0 -11   7   13.97    1.85
   0 -11   8   11.94    1.98
   0 -11   8   10.92    2.20
   0 -11   8   10.01    1.93
   0 -11   8   10.54    1.95
   0 -11   8    9.60    1.87
   0 -11   9    6.06    1.91
   0 -11   9    5.07    2.21
   0 -11   9    3.93    1.96
   0 -11   9    4.82    1.99
   0 -11   9    5.73    2.01
   0 -11  10    6.16    2.65
   0 -11  10    8.31    2.21
   0 -11  10    8.88    2.41
   0 -11  10    5.77    1.70
   0 -11  10    7.00    2.06
   0 -11  10    7.35    2.26
   0 -11  11   16.86    2.79
   0 -11  11   17.96    2.57
   0 -11  11   15.91    2.46
   0 -11  11   17.74    2.97
   0 -11  12    9.31    2.01
   0 -11  12   10.57    2.50
   0 -11  12   16.71    2.68
   0 -11 -12   13.81    1.88
   0 -11  12    9.35    2.27
   0 -11  13    1.71    1.78
   0 -11  13    0.61    1.14
   0 -11  13    0.57    1.47
   0 -11  13    1.34    1.83
   0 -11  14    2.51    1.64
   0 -11  14    2.15    1.57
   0 -10   0  545.89   25.37
   0 -10   0  543.18   24.67
   0 -10   0  486.26   25.19
   0 -10   1  296.73   16.47
   0 -10  -1  345.78   17.45
   0 -10  -1  392.86   17.85
   0 -10  -1  343.80   16.29
   0 -10  -1  448.18   17.31
   0 -10   1  296.60   16.42
   0 -10  -2   45.24    4.33
   0 -10  -2   41.91    2.93
   0 -10   3  604.79   32.10
   0 -10  -3  839.17   34.66
   0 -10  -3  798.20   31.99
   0 -10  -3  647.87   33.74
   0 -10   3  648.68   32.46
   0 -10  -4  405.36   21.85
   0 -10   4  376.24   20.53
   0 -10   4  358.91   19.66
   0 -10   4  410.34   20.34
   0 -10  -4  496.82   23.21
   0 -10  -4  453.56   19.27
   0 -10   5  355.26   16.79
   0 -10  -5  357.69   19.04
   0 -10  -5  386.70   19.30
   0 -10  -6   31.15    4.92
   0 -10  -6   36.66    5.42
   0 -10  -6   36.38    4.29
   0 -10   6   31.12    3.55
   0 -10   6   31.84    4.03
   0 -10   7   47.27    3.41
   0 -10   7   49.45    3.27
   0 -10   7   43.73    3.19
   0 -10   7   45.68    3.09
   0 -10   7   47.44    3.25
   0 -10   8   18.42    2.25
   0 -10   8   17.62    2.29
   0 -10   8   19.78    2.42
   0 -10   8   17.96    2.17
   0 -10   8   19.76    2.25
   0 -10   9  104.87    5.87
   0 -10   9   89.63    5.78
   0 -10   9   88.87    5.54
   0 -10   9   86.32    5.46
   0 -10   9   88.62    5.63
   0 -10  10    3.64    1.95
   0 -10  10    4.42    1.53
   0 -10  10    4.78    2.27
   0 -10  10    4.14    1.95
   0 -10  10    4.57    2.43
   0 -10  10    3.65    2.00
   0 -10  11   23.23    3.21
   0 -10  11   17.93    2.71
   0 -10  11   24.79    2.76
   0 -10  11   25.81    2.94
   0 -10  11   24.18    3.12
   0 -10 -12    3.20    1.47
   0 -10  12   -2.72    2.13
   0 -10  12    2.07    1.76
   0 -10  12    0.94    2.44
   0 -10  12    2.77    2.43
   0 -10  13    1.10    1.56
   0 -10  13    2.17    1.14
   0 -10  13    2.88    1.91
   0 -10  13    3.86    1.92
   0 -10  14    2.98    1.63
   0 -10  14    5.05    1.69
   0  -9   0    1.25    1.34
   0  -9   0    1.00    2.36
   0  -9   0    0.33    1.82
   0  -9   0   -0.03    1.23
   0  -9  -1  218.87   10.61
   0  -9   1  179.52   10.64
   0  -9  -1  222.48   11.67
   0  -9  -1  237.70   11.93
   0  -9   1  195.50   10.75
   0  -9   1  208.21   11.49
   0  -9  -2  326.93   17.36
   0  -9  -2  358.57   15.69
   0  -9  -3  385.46   17.51
   0  -9  -3  389.35   19.53
   0  -9   3  344.50   17.85
   0  -9   3  340.91   18.06
   0  -9  -4    3.00    1.00
   0  -9   4    3.38    1.50
   0  -9  -4    3.19    2.74
   0  -9  -4    1.09    1.99
   0  -9  -5  194.68   12.42
   0  -9   5  174.28   10.96
   0  -9  -5  196.81   12.61
   0  -9  -5  174.33    9.28
   0  -9   5  183.90   10.55
   0  -9  -5  220.63    9.13
   0  -9   5  152.05    9.63
   0  -9  -5  216.48   11.75
   0  -9  -6   27.89    4.48
   0  -9   6   31.77    3.36
   0  -9  -6   27.80    4.76
   0  -9   6   26.93    3.61
   0  -9  -6   27.59    3.90
   0  -9   7   50.96    3.51
   0  -9   7   46.03    3.37
   0  -9   7   45.69    3.28
   0  -9   7   58.24    3.36
   0  -9   7   52.25    3.44
   0  -9   8   16.10    2.09
   0  -9   8   13.86    2.07
   0  -9   8   12.93    2.04
   0  -9   8   18.00    2.33
   0  -9   8   15.20    1.94
   0  -9   9   48.12    3.62
   0  -9   9   44.00    3.74
   0  -9   9   47.47    3.49
   0  -9   9   41.27    3.54
   0  -9   9   44.17    3.59
   0  -9  10   34.61    3.56
   0  -9  10   32.38    3.09
   0  -9  10   34.08    3.30
   0  -9  10   36.34    3.37
   0  -9  10   36.67    3.32
   0  -9  10   33.96    2.76
   0  -9 -11   20.32    2.53
   0  -9  11   19.68    2.58
   0  -9  11   12.66    2.39
   0  -9  11   21.71    2.97
   0  -9  11   17.61    2.97
   0  -9  11   18.91    2.69
   0  -9  12   50.91    3.68
   0  -9  12   45.09    3.99
   0  -9  12   55.46    4.07
   0  -9  13    0.54    1.66
   0  -9  13    2.10    1.96
   0  -9  13    3.34    2.01
   0  -9  13    2.31    1.11
   0  -9  14   13.91    1.86
   0  -9  14   16.07    1.76
   0  -8   0 2707.98  103.85
   0  -8   0 1985.75  103.64
   0  -8   0 2246.99  104.35
   0  -8   0 2546.57  104.64
   0  -8  -1 4540.77  192.66
   0  -8  -1 4425.23  191.62
   0  -8   1 4781.48  192.67
   0  -8   1 4071.35  191.72
   0  -8  -1 5241.85  193.10
   0  -8   1 3763.32  191.78
   0  -8  -2  398.45   17.44
   0  -8  -2  402.78   18.91
   0  -8  -3  116.21    8.03
   0  -8  -3  134.76    6.54
   0  -8   3  121.26    7.08
   0  -8   3  118.79    6.88
   0  -8  -4    5.23    2.92
   0  -8  -4    1.06    0.80
   0  -8   4    0.54    1.33
   0  -8  -4    3.57    2.24
   0  -8  -5  122.54    5.26
   0  -8  -5  113.43    7.59
   0  -8  -5   96.07    5.35
   0  -8  -5  101.26    8.10
   0  -8  -5  108.61    8.49
   0  -8   5  101.26    7.18
   0  -8   5   87.55    5.96
   0  -8   5  104.52    6.70
   0  -8  -6  205.31   13.56
   0  -8  -6  205.45   12.06
   0  -8  -6  206.22   13.43
   0  -8   6  191.81   10.84
   0  -8   6  182.21   11.60
   0  -8   7   25.07    2.03
   0  -8   7   19.52    2.11
   0  -8   7   26.10    2.27
   0  -8   7   22.73    2.19
   0  -8   7   22.23    2.21
   0  -8   8  115.82    6.08
   0  -8   8  109.56    6.26
   0  -8   8  118.38    6.20
   0  -8   8  111.33    6.33
   0  -8   8  103.03    6.21
   0  -8   9    6.95    2.04
   0  -8   9    6.01    1.80
   0  -8   9    5.61    2.05
   0  -8   9    5.26    1.98
   0  -8   9    6.27    2.22
   0  -8  10    7.14    1.95
   0  -8  10    9.30    2.26
   0  -8  10    8.77    2.22
   0  -8  10   10.39    2.52
   0  -8  10   10.07    2.49
   0  -8 -11   11.53    2.07
   0  -8  11    9.77    2.25
   0  -8  11   17.98    2.62
   0  -8  11   11.62    2.77
   0  -8  11   10.72    2.38
   0  -8  11   15.36    2.68
   0  -8  12   11.67    2.12
   0  -8  12    9.26    2.66
   0  -8  12    6.42    2.68
   0  -8  12   13.56    2.26
   0  -8  12   10.30    1.92
   0  -8  13    0.98    1.95
   0  -8  13    1.83    2.05
   0  -8  13   -2.76    1.88
   0  -8  14    5.69    1.03
   0  -8  14    7.80    1.60
   0  -8 -14    4.71    1.31
   0  -8  14    6.70    1.59
   0  -7   0    2.33    2.11
   0  -7   0    0.74    1.31
   0  -7   0    2.80    1.42
   0  -7   0    0.35    1.57
   0  -7   0    1.23    1.96
   0  -7  -1 1379.57   61.42
   0  -7   1 1447.28   62.37
   0  -7   1 1347.84   61.57
   0  -7   1 1281.29   61.64
   0  -7  -1 1418.80   62.35
   0  -7  -1 1520.84   62.60
   0  -7   2   19.66    2.13
   0  -7  -2   23.18    1.95
   0  -7  -3 1276.15   53.97
   0  -7   3 1178.22   54.61
   0  -7   3 1084.23   54.30
   0  -7  -3 1151.55   55.74
   0  -7   4   77.86    5.03
   0  -7  -4   65.40    4.26
   0  -7  -4   72.35    6.00
   0  -7  -4   86.18    3.98
   0  -7   4   58.79    4.44
   0  -7  -5  188.59   10.12
   0  -7  -5  142.00    7.32
   0  -7   5  180.45    9.18
   0  -7  -5  189.64   11.15
   0  -7   5  162.46    9.54
   0  -7  -5  177.33   11.10
   0  -7   5  148.01    8.37
   0  -7  -5  168.65    7.28
   0  -7   6   43.24    3.68
   0  -7   6   41.79    4.34
   0  -7  -6   36.55    5.25
   0  -7  -6   47.62    5.42
   0  -7  -6   43.91    4.51
   0  -7   7   61.18    3.77
   0  -7   7   57.94    3.85
   0  -7   7   62.27    3.90
   0  -7   7   69.25    3.72
   0  -7   7   59.50    3.91
   0  -7   8   24.32    2.16
   0  -7   8   19.26    2.37
   0  -7   8   22.62    2.46
   0  -7   8   25.02    2.51
   0  -7   8   23.61    2.37
   0  -7   9   18.64    2.21
   0  -7   9   19.37    2.55
   0  -7   9   20.81    2.09
   0  -7   9   20.94    2.55
   0  -7   9   16.83    2.43
   0  -7   9   18.82    2.40
   0  -7  10    0.28    2.12
   0  -7  10    0.86    2.16
   0  -7  10   -0.76    2.03
   0  -7  10   -0.22    1.72
   0  -7  10    0.22    2.00
   0  -7  11   87.14    5.80
   0  -7  11   74.68    5.17
   0  -7  11   87.77    5.56
   0  -7  11   89.55    5.56
   0  -7  11   94.96    5.65
   0  -7 -11   96.67    5.37
   0  -7  12    3.26    2.49
   0  -7  12    0.36    2.48
   0  -7  12    3.60    1.62
   0  -7  12    6.83    2.03
   0  -7  12    5.76    1.99
   0  -7  13   10.75    2.27
   0  -7  13    5.44    1.91
   0  -7  13    9.50    2.22
   0  -7 -14    0.16    1.12
   0  -7  14    2.04    1.44
   0  -7  14    4.59    1.10
   0  -7  14    0.92    1.36
   0  -6   0 9646.41  408.59
   0  -6   0 9999.00  408.41
   0  -6   0 8386.73  408.80
   0  -6   0 8673.79  408.84
   0  -6  -1 1730.86   73.23
   0  -6   1 1574.16   73.00
   0  -6  -1 1480.16   72.26
   0  -6   1 1726.37   72.54
   0  -6   1 1528.81   72.54
   0  -6   2   57.44    3.83
   0  -6  -2   60.59    3.49
   0  -6  -2   52.26    4.37
   0  -6   2   55.97    3.61
   0  -6  -3   31.36    2.08
   0  -6   3   29.70    2.76
   0  -6  -3   28.90    3.47
   0  -6   3   32.49    2.75
   0  -6   4   88.24    5.44
   0  -6  -4   93.93    4.35
   0  -6  -4   80.59    6.40
   0  -6  -4   81.60    6.54
   0  -6  -4   75.76    4.59
   0  -6  -5   26.75    3.92
   0  -6   5   28.68    2.84
   0  -6   5   30.49    3.36
   0  -6  -5   30.09    4.27
   0  -6   5   23.97    2.51
   0  -6  -5   30.72    3.57
   0  -6   6  347.39   18.63
   0  -6   6  348.49   17.50
   0  -6  -6  364.13   20.40
   0  -6  -6  366.89   20.61
   0  -6  -6  376.05   18.92
   0  -6   7  169.54   11.26
   0  -6   7  190.26    9.02
   0  -6   7  210.14    9.20
   0  -6   7  170.17    9.20
   0  -6   7  184.26    9.28
   0  -6   7  177.33    9.26
   0  -6   8  152.92    7.79
   0  -6   8  141.67    7.80
   0  -6   8  140.80    7.42
   0  -6   8  159.09    7.62
   0  -6   8  137.17    7.70
   0  -6   9    5.11    1.90
   0  -6   9    5.47    2.09
   0  -6   9    5.51    1.62
   0  -6   9    5.68    1.90
   0  -6   9    5.48    1.98
   0  -6  10    0.94    2.08
   0  -6  10    2.03    1.63
   0  -6  10    1.13    2.17
   0  -6  10    1.17    2.19
   0  -6  10   -0.36    1.97
   0  -6  11    4.35    1.72
   0  -6  11    5.17    2.24
   0  -6  11    3.60    2.09
   0  -6  11    3.10    2.45
   0  -6  11    4.21    2.43
   0  -6  12  100.89    5.90
   0  -6  12  100.93    6.11
   0  -6  12   82.58    5.23
   0  -6  12  104.17    5.82
   0  -6  12  100.30    5.81
   0  -6  13   -0.51    2.00
   0  -6  13   -2.53    1.74
   0  -6  13    0.18    1.99
   0  -6  14    7.82    1.62
   0  -6 -14    4.70    1.27
   0  -6  14    4.77    1.25
   0  -5   0    1.14    1.45
   0  -5   0    0.74    1.27
   0  -5   0    1.40    0.99
   0  -5   0    0.88    0.86
   0  -5  -1  130.43    7.09
   0  -5   1  117.66    6.53
   0  -5   1  132.88    6.47
   0  -5   1  136.57    7.05
   0  -5  -1  118.14    6.30
   0  -5  -2  221.89   13.57
   0  -5   2  279.99   13.05
   0  -5  -2  285.26   12.58
   0  -5   2  242.36   12.73
   0  -5  -3   39.25    2.31
   0  -5   3   36.47    2.92
   0  -5  -3   36.60    3.69
   0  -5   3   35.11    2.78
   0  -5  -3   43.22    4.22
   0  -5  -4  271.33   15.35
   0  -5   4  243.63   13.53
   0  -5   4  249.00   13.79
   0  -5  -4  307.28   14.66
   0  -5  -4  262.63   12.98
   0  -5  -4  287.72   15.36
   0  -5  -4  317.06   12.79
   0  -5   4  267.25   14.24
   0  -5  -5  243.15   13.91
   0  -5   5  213.71   11.71
   0  -5  -5  235.51   13.92
   0  -5  -5  255.73   12.86
   0  -5   5  229.35   12.48
   0  -5  -6  109.03    8.52
   0  -5   6   90.03    6.63
   0  -5  -6  104.23    8.23
   0  -5   6   90.50    5.59
   0  -5  -6   98.64    6.84
   0  -5   7   26.79    2.35
   0  -5   7   30.20    2.44
   0  -5   7   31.42    2.37
   0  -5   7   29.64    3.68
   0  -5   8   45.89    3.44
   0  -5   8   45.75    3.11
   0  -5   8   50.14    3.32
   0  -5   8   45.82    3.38
   0  -5   8   46.80    3.42
   0  -5   9   -0.41    1.92
   0  -5   9    0.75    1.51
   0  -5   9    1.16    1.97
   0  -5   9    1.22    1.79
   0  -5   9    0.85    1.96
   0  -5  10    9.08    2.51
   0  -5  10    9.81    2.29
   0  -5  10    6.40    2.18
   0  -5  10    4.45    1.69
   0  -5  10    6.89    2.30
   0  -5  11   60.28    4.54
   0  -5  11   59.27    4.32
   0  -5  11   61.62    4.33
   0  -5  11   50.09    3.77
   0  -5  11   61.72    4.37
   0  -5  12    6.31    2.17
   0  -5  12    4.84    1.50
   0  -5  12    5.47    2.11
   0  -5  12    6.36    2.54
   0  -5  13    5.82    1.74
   0  -5  13    4.44    2.11
   0  -5  13    4.32    1.70
   0  -5  14    4.47    1.51
   0  -5  14    0.80    1.22
   0  -5 -14    1.72    1.20
   0  -4   0  356.20   14.36
   0  -4   0  264.24   14.53
   0  -4   0  254.11   14.56
   0  -4   0  364.90   14.48
   0  -4  -1  752.82   35.57
   0  -4  -1  757.88   34.99
   0  -4   1  716.33   35.08
   0  -4   1  848.79   35.66
   0  -4   2   79.27    4.77
   0  -4   2   77.80    4.48
   0  -4   2   84.37    4.68
   0  -4  -2   74.79    5.15
   0  -4  -2   84.78    4.23
   0  -4  -3  939.02   37.67
   0  -4   3  865.85   38.32
   0  -4   3  796.88   38.12
   0  -4  -3  844.26   39.35
   0  -4  -3  719.55   37.80
   0  -4  -3 1000.90   39.97
   0  -4  -4  519.80   26.55
   0  -4  -4  539.60   24.00
   0  -4  -4  516.32   26.37
   0  -4   4  516.15   24.91
   0  -4  -4  560.00   23.87
   0  -4   4  477.16   25.28
   0  -4  -4  586.17   25.77
   0  -4   4  484.76   24.81
   0  -4   5  923.27   43.55
   0  -4  -5 1058.29   44.82
   0  -4  -5  928.93   45.98
   0  -4   5  941.94   44.44
   0  -4  -5  988.32   46.03
   0  -4  -6  210.24   13.08
   0  -4  -6  199.05   11.09
   0  -4  -6  200.12   12.81
   0  -4   6  187.37    9.57
   0  -4   6  186.90   11.02
   0  -4   7  242.83   11.75
   0  -4   7  262.35   11.61
   0  -4   7  236.63   13.73
   0  -4   7  224.33   11.67
   0  -4   7  241.30   11.88
   0  -4   8   34.18    2.59
   0  -4   8   30.94    2.66
   0  -4   8   30.93    2.75
   0  -4   8   27.65    2.28
   0  -4   8   30.70    2.75
   0  -4   9   45.84    3.70
   0  -4   9   50.57    3.72
   0  -4   9   50.36    3.64
   0  -4   9   42.44    3.22
   0  -4   9   44.53    3.71
   0  -4  10   14.13    2.62
   0  -4  10   11.38    2.34
   0  -4  10    9.90    1.90
   0  -4  10   14.13    2.50
   0  -4  11    5.39    2.51
   0  -4  11    5.54    2.28
   0  -4  11    4.12    2.23
   0  -4  11    4.98    1.64
   0  -4  12   35.06    3.26
   0  -4  12   31.27    3.45
   0  -4  12   34.59    3.25
   0  -4  13   18.66    2.65
   0  -4  13   21.84    2.33
   0  -4  13   20.33    2.33
   0  -4 -14    0.97    1.18
   0  -4  14   -2.80    1.39
   0  -4  14    1.12    1.46
   0  -3  -1  688.66   32.69
   0  -3  -1  632.89   32.07
   0  -3   2  388.64   19.20
   0  -3  -2  374.52   19.82
   0  -3   2  346.38   19.32
   0  -3  -3  177.33    9.99
   0  -3  -3  198.61    9.49
   0  -3   3  212.21   10.13
   0  -3  -3  240.78   10.69
   0  -3   3  210.21    9.99
   0  -3  -3  272.49   12.15
   0  -3  -3  180.61   10.83
   0  -3  -4  259.15   13.84
   0  -3  -4  250.90   12.63
   0  -3  -4  247.39   13.91
   0  -3  -4  254.93   12.96
   0  -3   4  245.21   12.23
   0  -3   4  262.32   12.88
   0  -3  -5  493.17   25.21
   0  -3   5  496.33   23.83
   0  -3   5  488.43   22.80
   0  -3  -5  500.82   25.56
   0  -3  -6  208.10   13.41
   0  -3  -6  209.49   11.57
   0  -3  -6  205.10   13.30
   0  -3   6  210.87   11.76
   0  -3   7  100.09    5.49
   0  -3   7  102.34    5.63
   0  -3   7   96.13    7.05
   0  -3   7   88.11    5.38
   0  -3   7  111.14    5.38
   0  -3   8   17.50    2.25
   0  -3   8   13.66    1.93
   0  -3   8   15.40    1.67
   0  -3   8   14.72    2.02
   0  -3   9   21.00    2.68
   0  -3   9   21.61    2.65
   0  -3   9   21.92    2.56
   0  -3   9   18.86    2.03
   0  -3  10    1.51    2.12
   0  -3  10    0.68    1.98
   0  -3  10    1.08    1.45
   0  -3  10    1.95    2.06
   0  -3  11   18.78    2.20
   0  -3  11   23.38    2.98
   0  -3  11   25.87    3.22
   0  -3  11   22.08    2.83
   0  -3  12   77.75    5.25
   0  -3  12   77.16    5.02
   0  -3  12   73.86    4.95
   0  -3  13   30.62    2.75
   0  -3  13   31.52    2.74
   0  -3  13   28.22    3.02
   0  -3  14   29.37    2.30
   0  -3  14   36.71    2.48
   0  -3 -14   30.87    2.27
   0  -3  14   33.58    2.61
   0  -2  -1   56.52    3.86
   0  -2  -1  107.27    4.34
   0  -2  -2  509.36   28.44
   0  -2  -2  470.56   27.89
   0  -2  -2  659.12   27.76
   0  -2  -2  762.19   29.22
   0  -2   2  812.03   28.22
   0  -2   3    6.15    1.40
   0  -2  -3    5.78    2.26
   0  -2  -3    8.11    1.98
   0  -2  -3    7.20    1.60
   0  -2  -3    7.42    1.91
   0  -2   3    6.46    1.32
   0  -2  -3    8.40    0.92
   0  -2  -4 1011.63   47.24
   0  -2  -4  956.12   45.83
   0  -2   4  982.38   45.15
   0  -2  -4 1044.67   45.96
   0  -2  -4 1027.83   47.01
   0  -2   4 1056.05   45.95
   0  -2   5  976.69   44.00
   0  -2  -5 1000.63   45.18
   0  -2   5 1001.79   45.28
   0  -2  -5  952.03   45.23
   0  -2  -5  998.06   46.73
   0  -2  -5  976.93   46.90
   0  -2  -6  155.31   10.89
   0  -2  -6  149.38    8.82
   0  -2   6  150.82    9.03
   0  -2  -6  152.11    9.16
   0  -2   7  158.33    8.30
   0  -2   7  170.48    8.50
   0  -2   7  165.45    8.34
   0  -2   7  172.92   10.19
   0  -2   8   12.34    1.97
   0  -2   8   13.22    2.01
   0  -2   8   12.53    1.99
   0  -2   8   12.58    1.85
   0  -2   8   12.67    1.49
   0  -2   9    8.91    2.19
   0  -2   9    7.58    1.96
   0  -2   9    6.77    1.47
   0  -2   9    8.64    2.15
   0  -2  10    5.22    1.55
   0  -2  10    8.30    2.34
   0  -2  10    6.30    2.44
   0  -2  10    7.09    2.12
   0  -2  11    0.05    2.29
   0  -2  11   -0.15    1.27
   0  -2  11    0.05    2.28
   0  -2  11    0.51    2.08
   0  -2  12   80.92    5.24
   0  -2  12   77.55    5.10
   0  -2  12   81.60    5.40
   0  -2  13    2.29    1.85
   0  -2  13    0.94    2.05
   0  -2  13    2.17    2.10
   0  -2  13    2.20    1.75
   0  -2  14   13.43    1.79
   0  -2  14   15.63    1.82
   0  -2 -14   11.67    1.50
   0  -2  14    9.60    1.64
   0  -1   2 1182.89   68.04
   0  -1  -2 2166.19   69.71
   0  -1  -2 2101.71   68.82
   0  -1  -2 1748.61   68.02
   0  -1   2 1693.67   68.43
   0  -1   2 1376.85   68.81
   0  -1  -2 1314.41   68.29
   0  -1  -2 1416.73   68.83
   0  -1  -3  129.78    7.76
   0  -1  -3  123.39    5.73
   0  -1  -3  112.94    7.20
   0  -1   3  118.90    6.10
   0  -1  -3  108.78    6.52
   0  -1   3  126.18    6.61
   0  -1  -4  143.23    8.88
   0  -1  -4  146.62    8.07
   0  -1   4  151.10    7.22
   0  -1  -4  153.25    9.26
   0  -1   4  175.41    8.23
   0  -1  -4  156.46    8.10
   0  -1  -4  140.87    6.65
   0  -1  -5  378.37   19.59
   0  -1  -5  400.33   21.48
   0  -1  -5  385.78   19.96
   0  -1   6 1366.78   58.60
   0  -1  -6 1236.49   58.04
   0  -1  -6 1267.46   60.65
   0  -1  -6 1231.77   58.71
   0  -1   7  250.02   12.11
   0  -1   7  245.98   13.64
   0  -1   7  255.43   11.98
   0  -1   7  239.69   11.93
   0  -1   7  247.21   11.96
   0  -1   8   12.00    1.85
   0  -1   8   12.22    1.43
   0  -1   8   10.98    1.99
   0  -1   8   10.32    1.91
   0  -1   8    9.81    1.80
   0  -1   9    7.31    1.96
   0  -1   9    5.52    1.34
   0  -1   9    7.14    2.15
   0  -1   9    5.85    2.11
   0  -1  10   30.58    3.20
   0  -1  10   23.95    2.32
   0  -1  10   28.95    3.06
   0  -1  10   31.73    3.26
   0  -1  11   10.30    2.47
   0  -1  11   10.33    2.60
   0  -1  11    9.48    2.66
   0  -1  12    0.58    2.09
   0  -1  12    0.68    2.13
   0  -1  12    2.38    2.44
   0  -1  12    2.23    2.33
   0  -1  13   49.59    3.72
   0  -1  13   47.92    3.48
   0  -1  13   47.41    3.54
   0  -1  13   49.19    3.54
   0  -1  14    3.45    1.48
   0  -1 -14    1.62    1.17
   0  -1  14    1.35    1.25
   0   0  -2 1461.89   61.79
   0   0  -2 1256.21   62.66
   0   0  -2 1344.13   62.23
   0   0  -3   56.47    4.30
   0   0   3   56.76    4.25
   0   0  -3   71.13    3.84
   0   0  -3   62.05    2.82
   0   0  -3   59.64    3.78
   0   0   3   62.41    3.63
   0   0  -4  111.37    7.66
   0   0   4  115.38    6.42
   0   0  -4  118.62    5.28
   0   0  -4   96.71    6.19
   0   0  -4  105.15    6.56
   0   0  -4  100.38    7.19
   0   0  -5  290.55   15.23
   0   0  -5  288.08   17.03
   0   0   5  339.79   15.64
   0   0  -5  316.82   15.90
   0   0  -6 2180.23   98.45
   0   0   6 2243.40   97.89
   0   0  -6 2127.09  100.11
   0   0  -6 2136.15   97.42
   0   0   7  215.82   11.10
   0   0   7  237.76   11.21
   0   0   7  231.57   11.28
   0   0   7  240.16   12.84
   0   0   8    5.79    1.66
   0   0   8    6.21    1.12
   0   0   8    6.03    1.64
   0   0   8    6.27    1.86
   0   0   8    6.32    1.61
   0   0   8    5.18    1.59
   0   0   9   87.63    5.01
   0   0   9   84.65    5.42
   0   0   9   88.30    5.27
   0   0   9   77.24    5.17
   0   0   9   77.53    4.52
   0   0   9   80.60    5.14
   0   0  10   57.82    4.45
   0   0  10   59.23    4.40
   0   0  10   65.37    4.57
   0   0  10   60.38    4.31
   0   0  11    5.74    2.48
   0   0  11    7.17    2.39
   0   0  11    6.31    2.57
   0   0  11    5.94    2.25
   0   0  12   74.58    5.05
   0   0  12   71.86    4.94
   0   0  12   77.52    4.89
   0   0 -13   14.05    2.14
   0   0  13   11.83    2.24
   0   0  13   10.50    2.05
   0   0  13   13.31    2.24
   0   0  14    3.83    1.42
   0   0  14    4.76    1.33
   0   0  14    3.91    1.37
   0   0 -14    3.61    1.14
   0   1  -2 1404.79   67.68
   0   1  -2 1402.77   68.07
   0   1  -2 1454.25   67.25
   0   1  -3  111.88    7.23
   0   1  -3  124.91    5.95
   0   1   3  124.97    6.54
   0   1  -3  112.45    6.79
   0   1  -4  151.23    8.44
   0   1  -4  160.40    8.95
   0   1   4  170.65    8.64
   0   1  -4  168.97    7.72
   0   1   5  444.67   20.31
   0   1  -5  414.79   22.06
   0   1  -5  426.38   20.83
   0   1   5  413.40   21.88
   0   1  -5  399.94   19.96
   0   1   6 1361.76   59.19
   0   1  -6 1290.44   59.84
   0   1  -6 1248.02   58.59
   0   1  -6 1290.02   61.50
   0   1   7  244.64   12.27
   0   1   7  262.84   13.84
   0   1   7  259.87   12.33
   0   1   7  260.94   12.43
   0   1  -7  253.19   14.70
   0   1   8   11.18    1.97
   0   1   8   12.43    1.88
   0   1   8   13.43    1.82
   0   1   8   14.31    2.11
   0   1   9    4.77    1.85
   0   1   9    4.84    1.82
   0   1   9    7.95    2.11
   0   1   9    7.67    2.24
   0   1  10   32.87    3.09
   0   1  10   29.83    3.36
   0   1  10   29.66    3.11
   0   1  11   10.85    2.45
   0   1  11    9.68    2.60
   0   1  11   12.28    2.46
   0   1  12    0.55    2.01
   0   1  12    0.95    2.24
   0   1  12    3.17    2.28
   0   1  13   46.14    3.50
   0   1 -13   49.69    3.46
   0   1  13   50.09    3.66
   0   1  13   48.29    3.46
   0   1 -14    3.06    1.13
   0   1  14    3.63    1.31
   0   1  14    3.19    1.43
   0   1  14    2.71    1.35
   0   2  -1   56.36    3.00
   0   2  -1   54.35    3.19
   0   2  -2  516.24   25.79
   0   2  -2  550.87   25.50
   0   2   2  516.14   25.14
   0   2  -2  552.81   25.17
   0   2  -3    8.64    1.08
   0   2  -3    4.81    1.33
   0   2   3    6.09    1.42
   0   2  -3    5.55    1.70
   0   2  -4  958.23   43.80
   0   2  -4 1024.00   45.17
   0   2  -4  943.28   44.41
   0   2   4 1071.28   44.67
   0   2  -5  985.26   45.53
   0   2   5 1033.48   46.88
   0   2  -5  950.77   44.49
   0   2   5 1104.09   44.98
   0   2  -5  947.61   43.59
   0   2  -6  157.81   10.82
   0   2   6  164.66    9.07
   0   2  -6  167.78   11.29
   0   2  -6  153.97    8.57
   0   2  -6  161.95    9.90
   0   2   7  172.51    8.53
   0   2   7  174.78    9.82
   0   2  -7  157.80   10.60
   0   2   7  167.11    8.59
   0   2   7  166.15    8.48
   0   2   8   13.47    1.93
   0   2   8   16.60    1.92
   0   2   8   10.88    1.94
   0   2   8   13.13    1.99
   0   2   9    8.80    1.94
   0   2   9    6.95    2.07
   0   2   9    9.43    2.24
   0   2   9    9.27    2.14
   0   2  10    6.70    2.44
   0   2  10    7.95    2.25
   0   2  10    8.30    2.38
   0   2  10    7.29    2.12
   0   2  11    0.04    2.00
   0   2  11    0.28    2.05
   0   2  11    0.24    2.34
   0   2  12   75.60    5.12
   0   2  12   75.13    4.77
   0   2  12   72.25    4.93
   0   2  13    2.63    2.00
   0   2  13    1.65    1.85
   0   2  13    3.70    1.83
   0   2 -13    2.54    1.72
   0   2  14   15.32    1.69
   0   2 -14   11.68    1.40
   0   2  14   12.93    1.73
   0   2  14   16.46    1.70
   0   3  -1  583.72   28.82
   0   3  -1  619.80   29.04
   0   3  -2  330.07   16.70
   0   3   2  357.70   16.75
   0   3  -2  381.27   17.22
   0   3  -2  414.07   16.79
   0   3   3  209.88    9.71
   0   3  -3  183.71    9.58
   0   3  -3  199.70    9.41
   0   3  -3  210.30   10.29
   0   3  -4  240.27   11.73
   0   3   4  276.43   12.38
   0   3  -4  233.40   12.08
   0   3  -4  274.11   13.08
   0   3  -5  456.55   22.03
   0   3   5  552.15   23.17
   0   3  -5  477.57   22.68
   0   3   5  510.79   25.12
   0   3  -5  500.31   23.95
   0   3   6  228.63   11.70
   0   3   6  210.10   13.69
   0   3  -6  211.82   12.61
   0   3  -6  227.75   13.80
   0   3   7  100.29    6.34
   0   3  -7   91.17    7.26
   0   3   7   92.44    5.25
   0   3   8   12.49    2.05
   0   3   8   16.44    2.24
   0   3   8   15.77    2.00
   0   3   8   18.95    1.94
   0   3   9   22.67    2.63
   0   3   9   20.92    2.70
   0   3   9   23.39    2.49
   0   3   9   24.17    2.84
   0   3  10    1.91    2.01
   0   3  10    0.75    2.21
   0   3  10    1.96    2.14
   0   3  10    1.65    1.80
   0   3  11   26.14    2.84
   0   3  11   20.58    2.89
   0   3  11   23.16    3.23
   0   3  12   75.00    5.01
   0   3  12   79.60    4.83
   0   3  12   75.64    5.18
   0   3 -13   30.33    2.66
   0   3  13   30.93    2.98
   0   3  13   28.61    2.65
   0   3  13   29.21    2.78
   0   3 -14   35.82    2.26
   0   3  14   35.15    2.59
   0   3  14   36.34    2.43
   0   3  14   37.92    2.54
   0   4   0  277.40   12.73
   0   4   0  276.68   13.03
   0   4  -1  592.98   30.81
   0   4  -1  914.42   31.76
   0   4   1  742.10   31.49
   0   4  -1  773.09   31.02
   0   4  -1  616.88   31.06
   0   4   2   70.88    3.98
   0   4  -2   79.41    4.60
   0   4  -2   75.48    4.03
   0   4  -2   80.49    4.18
   0   4  -3  800.69   37.96
   0   4  -3  832.11   37.93
   0   4  -3  913.14   38.80
   0   4   3  877.42   38.06
   0   4   4  547.03   23.71
   0   4  -4  545.63   24.62
   0   4  -4  491.56   23.32
   0   4  -4  487.23   23.47
   0   4   5  973.25   47.01
   0   4  -5  922.02   44.56
   0   4  -5  981.13   44.27
   0   4  -5  934.94   46.74
   0   4   5 1104.42   45.08
   0   4  -5 1022.48   46.06
   0   4   6  206.22   13.37
   0   4  -6  208.35   13.29
   0   4   6  214.07   11.14
   0   4  -6  211.87   12.33
   0   4  -7  239.73   14.31
   0   4   7  237.67   11.69
   0   4   7  250.34   12.84
   0   4   8   35.81    2.64
   0   4   8   31.12    2.77
   0   4   9   48.82    3.81
   0   4   9   51.84    3.63
   0   4  10   13.13    2.25
   0   4  10   14.25    2.52
   0   4  11    3.93    2.04
   0   4  11    7.04    2.60
   0   4  11    5.64    2.27
   0   4  12   33.07    3.08
   0   4  12   36.04    3.56
   0   4 -12   35.46    3.25
   0   4  12   36.01    3.36
   0   4  13   20.23    2.34
   0   4 -13   21.18    2.34
   0   4  13   21.21    2.48
   0   4  13   20.96    2.59
   0   4  14    1.76    1.40
   0   4  14    2.41    1.25
   0   4 -14    2.42    0.89
   0   4  14    2.31    1.05
   0   5   0    0.73    0.98
   0   5   0    0.29    1.15
   0   5  -1  136.87    6.82
   0   5  -1   94.38    6.18
   0   5  -1  101.34    6.01
   0   5  -1  110.15    6.13
   0   5   1  128.95    6.77
   0   5   2  236.47   12.76
   0   5  -2  281.89   13.03
   0   5   2  229.09   11.73
   0   5  -2  281.10   12.08
   0   5  -2  259.48   12.42
   0   5  -2  255.03   11.86
   0   5   3   34.52    2.39
   0   5  -3   33.62    2.53
   0   5  -3   37.58    3.21
   0   5  -3   33.66    2.40
   0   5  -4  302.39   14.30
   0   5   4  318.12   13.28
   0   5  -4  243.24   12.92
   0   5  -4  256.54   12.99
   0   5   5  276.21   12.11
   0   5   5  231.24   13.92
   0   5  -5  226.95   11.63
   0   5  -5  236.73   13.87
   0   5  -5  250.20   13.22
   0   5  -5  223.61   11.52
   0   5   6   98.21    8.33
   0   5   6  117.82    6.54
   0   5  -6   98.10    7.44
   0   5  -6  110.03    8.52
   0   5   7   34.54    3.06
   0   5   7   28.32    2.42
   0   5   7   29.35    2.52
   0   5  -7   31.34    4.02
   0   5   8   43.41    3.42
   0   5   8   45.50    3.42
   0   5   9   -1.08    1.91
   0   5   9    0.28    1.66
   0   5  10    8.78    2.10
   0   5  10    7.15    2.27
   0   5  11   58.54    4.11
   0   5  11   59.73    4.44
   0   5  12    5.32    2.17
   0   5 -12    4.61    2.08
   0   5  12    4.19    2.51
   0   5  12    4.19    2.01
   0   5 -13    3.67    1.63
   0   5  13    4.82    1.88
   0   5  13    3.21    2.05
   0   5  13    1.46    1.66
   0   5 -14    3.57    0.82
   0   5  14    3.37    1.27
   0   5  14    2.33    0.98
   0   5  14    2.41    1.33
   0   5  14    3.43    1.43
   0   6   0 9041.23  397.61
   0   6  -1 1316.40   73.03
   0   6  -1 1344.35   73.23
   0   6  -2   56.88    4.00
   0   6  -2   58.27    3.68
   0   6   2   63.42    4.39
   0   6  -2   57.18    3.52
   0   6  -3   30.78    3.05
   0   6  -3   33.37    2.52
   0   6  -3   32.91    2.61
   0   6   3   28.72    2.20
   0   6   4   89.06    4.82
   0   6  -4   80.47    4.71
   0   6  -4   83.04    4.89
   0   6  -4   78.09    6.19
   0   6  -4   86.94    5.80
   0   6  -5   31.27    3.90
   0   6   5   27.09    3.80
   0   6  -5   29.72    2.52
   0   6  -5   27.87    2.35
   0   6   5   29.99    2.56
   0   6  -5   32.14    3.60
   0   6   6  384.86   21.12
   0   6  -6  345.46   19.73
   0   6  -6  352.88   20.63
   0   6   6  393.08   18.16
   0   6   7  176.40    9.02
   0   6   7  176.22    8.99
   0   6   7  187.77    9.07
   0   6  -7  177.03   11.65
   0   6   8  144.87    8.18
   0   6   8  146.52    8.16
   0   6   9    8.26    2.13
   0   6   9    7.32    1.82
   0   6   9    5.02    2.04
   0   6  10    0.45    1.81
   0   6  10    1.99    2.00
   0   6  11    6.27    2.26
   0   6  11    4.52    2.03
   0   6  12   99.40    5.77
   0   6 -12  104.01    6.01
   0   6  12  107.67    6.20
   0   6  13   -1.43    1.81
   0   6  13    0.26    1.73
   0   6  13   -0.92    1.63
   0   6 -13    1.36    1.53
   0   6  13    0.24    1.95
   0   6  14    6.69    1.39
   0   6  14    4.89    0.89
   0   6  14    6.91    1.35
   0   6  14    6.65    1.53
   0   7   0    1.95    2.08
   0   7   0    0.65    1.51
   0   7  -1 1151.08   62.49
   0   7  -1 1142.01   62.32
   0   7  -2   19.39    1.99
   0   7  -2   23.26    2.99
   0   7  -2   17.38    2.39
   0   7  -2   23.01    2.32
   0   7  -3 1200.62   50.65
   0   7  -3 1136.59   49.61
   0   7   3 1094.51   49.41
   0   7  -3 1035.76   49.76
   0   7   4   73.35    4.26
   0   7  -4   72.44    4.35
   0   7  -4   75.76    5.44
   0   7  -4   74.59    5.84
   0   7  -4   76.25    6.15
   0   7  -4   72.84    4.59
   0   7  -5  176.89   10.90
   0   7  -5  173.04   10.20
   0   7   5  200.32    8.82
   0   7   5  188.37   11.24
   0   7  -5  167.33    8.54
   0   7   6   48.95    3.48
   0   7  -6   42.23    5.07
   0   7   6   45.50    5.31
   0   7  -6   48.21    4.93
   0   7   7   64.04    4.02
   0   7   7   60.97    3.97
   0   7   7   65.11    3.99
   0   7   8   24.98    2.55
   0   7   8   24.36    2.47
   0   7   8   24.00    2.60
   0   7   8   31.14    2.36
   0   7   9   20.08    2.54
   0   7   9   19.73    2.26
   0   7   9   19.96    2.55
   0   7  10   -0.09    2.01
   0   7  10    0.95    2.15
   0   7  10   -0.95    1.80
   0   7 -11   86.03    5.59
   0   7  11   90.95    5.33
   0   7  11   92.70    5.83
   0   7  11   89.84    5.80
   0   7  12    3.50    1.86
   0   7 -12    4.67    1.98
   0   7  12    5.00    2.30
   0   7  12    4.04    2.11
   0   7 -13   10.84    1.77
   0   7  13   14.73    2.13
   0   7  13   11.09    2.10
   0   7  13    8.76    1.75
   0   7  14    1.61    1.34
   0   7  14    1.67    1.21
   0   7  14    0.82    1.17
   0   8   0 2485.09  107.04
   0   8   0 2521.61  107.17
   0   8  -1 4630.01  226.73
   0   8  -1 4702.23  227.26
   0   8  -2  304.86   16.61
   0   8   2  385.23   16.03
   0   8  -2  302.99   16.11
   0   8  -2  383.05   16.63
   0   8   3  107.61    5.89
   0   8  -3  123.41    6.25
   0   8  -3  106.94    6.43
   0   8   4    1.07    0.96
   0   8  -4    1.00    1.78
   0   8  -4    0.98    1.76
   0   8  -4    0.98    2.35
   0   8   4    0.67    1.85
   0   8  -4    0.81    1.08
   0   8  -4    1.80    1.46
   0   8  -5  100.24    7.55
   0   8   5  114.34    5.74
   0   8  -5  111.06    7.34
   0   8  -5   91.72    5.80
   0   8   5  102.98    7.81
   0   8  -5   86.78    5.46
   0   8  -5  106.02    8.08
   0   8   6  223.67   10.67
   0   8  -6  194.28   13.45
   0   8  -6  197.83   12.49
   0   8  -6  196.40   13.19
   0   8   6  197.45   13.42
   0   8   7   27.05    2.34
   0   8   7   24.25    2.29
   0   8   7   23.64    2.35
   0   8   8  120.95    6.12
   0   8   8  122.78    6.82
   0   8   8  131.99    6.43
   0   8   8  117.74    6.70
   0   8   8  112.15    6.70
   0   8   9    6.50    2.15
   0   8   9    8.34    2.33
   0   8   9    7.13    1.76
   0   8   9    8.36    2.11
   0   8  10   11.70    2.41
   0   8  10   10.94    2.06
   0   8  10   10.70    2.40
   0   8  10    9.58    2.63
   0   8  11   10.28    2.12
   0   8  11   11.70    2.60
   0   8 -11   10.90    2.41
   0   8  11   17.87    2.77
   0   8  12   13.14    2.43
   0   8 -12   10.05    2.08
   0   8  12   11.44    2.41
   0   8  12    7.49    1.87
   0   8 -13    1.02    1.41
   0   8  13    1.33    1.66
   0   8  13    1.89    1.77
   0   8  13    0.55    1.32
   0   8  14    6.62    1.46
   0   8  14    6.59    1.37
   0   8  14    6.53    1.32
   0   9   0    0.11    2.03
   0   9   0   -0.61    1.53
   0   9   0   -0.09    1.24
   0   9  -1  213.43   12.86
   0   9  -1  234.69   12.31
   0   9  -2  280.91   14.69
   0   9  -2  247.53   14.98
   0   9  -2  293.65   14.95
   0   9   3  342.46   16.81
   0   9  -3  353.65   17.51
   0   9  -3  360.86   18.12
   0   9  -3  365.91   18.76
   0   9  -3  362.59   17.18
   0   9   3  392.78   16.95
   0   9  -4    1.75    1.72
   0   9  -4    2.70    1.28
   0   9  -4    1.93    2.44
   0   9   4    1.93    0.98
   0   9  -4    1.52    1.41
   0   9   4    0.95    2.33
   0   9  -4    2.41    1.86
   0   9   5  204.42    8.96
   0   9  -5  184.67   11.71
   0   9  -5  159.87    8.86
   0   9  -5  140.09    9.11
   0   9  -5  189.18   11.47
   0   9  -5  195.93   10.94
   0   9   6   27.82    4.26
   0   9  -6   28.97    3.99
   0   9   6   31.10    2.51
   0   9  -6   31.93    4.73
   0   9  -6   29.23    4.22
   0   9   7   51.19    3.08
   0   9   7   54.47    3.57
   0   9   7   55.96    3.62
   0   9   8   19.53    2.34
   0   9   8   19.71    1.72
   0   9   8   16.98    2.24
   0   9   8   18.08    2.31
   0   9   8   19.25    1.97
   0   9   9   45.92    3.88
   0   9   9   53.01    3.48
   0   9   9   51.97    4.08
   0   9   9   50.13    3.87
   0   9  10   34.08    3.36
   0   9  10   34.48    2.88
   0   9  10   36.80    3.38
   0   9 -10   33.29    3.24
   0   9  10   34.84    3.60
   0   9  11   16.05    2.27
   0   9  11   17.76    2.74
   0   9  11   17.38    2.69
   0   9 -11   19.03    2.58
   0   9  11   16.94    2.99
   0   9 -12   49.19    3.57
   0   9  12   53.07    3.96
   0   9  12   51.93    3.82
   0   9  12   45.01    3.39
   0   9  13    2.51    1.58
   0   9  13    2.25    1.74
   0   9 -13    4.87    1.47
   0   9  13    2.22    1.13
   0   9  14   14.19    1.65
   0   9  14   13.05    1.52
   0  10   0  577.89   25.36
   0  10   0  568.56   25.13
   0  10  -1  306.81   18.20
   0  10  -1  359.27   17.77
   0  10  -2   30.70    3.78
   0  10  -2   35.19    3.34
   0  10  -3  618.32   29.06
   0  10  -3  627.96   30.71
   0  10   3  679.28   28.73
   0  10   3  595.38   28.65
   0  10  -3  644.78   30.09
   0  10  -3  624.75   29.50
   0  10  -4  387.11   20.22
   0  10  -4  360.64   19.82
   0  10  -4  338.20   17.99
   0  10   4  407.07   17.74
   0  10   4  357.37   17.48
   0  10  -4  384.39   19.39
   0  10  -4  370.39   18.46
   0  10  -5  315.69   16.42
   0  10  -5  341.91   18.86
   0  10  -5  285.68   15.86
   0  10   5  365.40   15.64
   0  10  -5  352.70   18.06
   0  10  -5  334.27   18.43
   0  10  -6   36.05    4.66
   0  10  -6   40.76    5.23
   0  10   6   35.38    2.51
   0  10   6   30.20    2.48
   0  10  -6   28.58    4.05
   0  10   7   52.22    3.49
   0  10   7   53.57    3.56
   0  10   7   47.81    2.97
   0  10   8   20.03    2.43
   0  10   8   21.26    2.44
   0  10   8   19.85    2.48
   0  10   8   20.34    1.79
   0  10   8   21.93    2.05
   0  10   9   85.64    5.59
   0  10   9   93.33    5.76
   0  10  -9   84.79    5.51
   0  10   9   91.31    4.93
   0  10   9   86.84    5.60
   0  10   9   94.68    5.20
   0  10  10    4.82    2.23
   0  10  10    3.26    1.59
   0  10 -10    3.28    1.99
   0  10  10    3.37    2.41
   0  10  10    3.86    2.17
   0  10  11   26.11    3.05
   0  10  11   28.17    3.14
   0  10  11   22.76    2.46
   0  10  11   26.63    3.44
   0  10 -11   25.71    2.83
   0  10 -12    3.26    1.77
   0  10  12    2.87    2.42
   0  10  12    0.83    1.50
   0  10  12    2.17    2.18
   0  10  12    2.64    1.99
   0  10  13    3.39    1.60
   0  10 -13    5.07    1.41
   0  10  13    4.49    1.83
   0  10  14    2.41    1.04
   0  10  14    3.01    1.42
   0  11   0   -0.15    1.36
   0  11   0   -0.72    1.58
   0  11   0   -0.20    1.97
   0  11   1   58.77    4.76
   0  11   1   68.59    3.76
   0  11  -1   58.40    4.25
   0  11  -1   50.82    4.84
   0  11  -1   42.53    4.01
   0  11  -2  147.17    8.69
   0  11  -2  128.88    9.07
   0  11  -3  181.96   11.03
   0  11  -3  166.03    9.99
   0  11  -3  158.15    9.47
   0  11   3  160.84    8.71
   0  11  -3  186.78    9.43
   0  11   3  196.72    8.75
   0  11   4  105.12    5.28
   0  11  -4   88.33    5.64
   0  11  -4   92.00    6.11
   0  11  -4   95.06    6.88
   0  11   4  104.60    7.86
   0  11  -4   96.39    7.54
   0  11   4   92.50    5.12
   0  11  -5   99.66    6.61
   0  11   5  115.04    5.86
   0  11  -5  106.72    8.20
   0  11  -5  112.50    7.99
   0  11  -5  102.36    8.46
   0  11   5  105.84    5.63
   0  11   6   18.05    1.88
   0  11   6   18.37    1.95
   0  11  -6   14.32    3.21
   0  11  -6   16.38    3.76
   0  11   6   16.53    1.85
   0  11   6   14.50    1.84
   0  11   7   16.74    1.64
   0  11   7   15.29    2.09
   0  11   7   15.07    2.09
   0  11   7   15.67    2.08
   0  11  -7   13.55    1.96
   0  11   8   11.78    2.07
   0  11   8   11.37    1.68
   0  11   8   11.03    2.12
   0  11  -8    9.80    2.00
   0  11   8   14.22    2.17
   0  11   8   12.98    1.51
   0  11   9    4.54    2.20
   0  11   9    5.48    1.36
   0  11   9    5.79    2.18
   0  11  -9    5.65    1.97
   0  11   9    4.33    2.03
   0  11   9    6.08    1.58
   0  11 -10    5.36    2.09
   0  11  10    9.56    1.81
   0  11  10    6.15    2.57
   0  11  10    8.76    2.44
   0  11  10    7.93    2.31
   0  11  11   19.95    3.11
   0  11  11   18.29    2.76
   0  11  11   21.82    2.81
   0  11  11   17.98    2.12
   0  11 -11   17.68    2.52
   0  11  12   15.16    2.83
   0  11 -12   15.31    2.12
   0  11  12   10.63    1.80
   0  11  12   16.68    2.48
   0  11  12   17.30    2.42
   0  11  13    1.66    1.53
   0  11 -13    0.92    1.20
   0  11  13   -0.47    1.65
   0  11  14    0.20    0.90
   0  11  14   -0.88    1.32
   0  12   0  717.88   33.58
   0  12   0  765.83   34.51
   0  12   0  704.27   33.25
   0  12  -1  558.99   24.06
   0  12   1  484.82   24.49
   0  12   1  581.54   23.24
   0  12  -1  399.39   23.28
   0  12  -1  444.77   24.42
   0  12   2  496.66   22.89
   0  12  -2  382.28   22.43
   0  12  -2  368.04   22.30
   0  12   2  508.01   21.00
   0  12  -2  439.43   21.94
   0  12   3   80.38    6.45
   0  12   3   92.68    4.74
   0  12  -3   88.43    6.85
   0  12  -3   70.54    5.53
   0  12   3   76.14    4.73
   0  12  -3   84.90    6.85
   0  12  -4   32.74    4.50
   0  12   4   35.17    2.34
   0  12   4   31.10    2.29
   0  12  -4   26.65    3.17
   0  12  -4   30.29    3.76
   0  12   4   42.05    4.90
   0  12  -5  299.34   17.31
   0  12   5  394.46   16.25
   0  12  -5  382.86   20.34
   0  12  -5  354.91   19.04
   0  12   5  325.32   16.01
   0  12  -5  336.72   19.38
   0  12  -6   54.04    6.03
   0  12   6   54.99    3.67
   0  12   6   63.83    3.42
   0  12   6   59.08    3.75
   0  12   6   60.33    3.83
   0  12   7   11.03    1.90
   0  12   7   10.64    1.85
   0  12  -7    9.80    1.81
   0  12   7   10.40    1.85
   0  12   7   10.30    1.37
   0  12   8   53.55    3.89
   0  12  -8   49.64    3.74
   0  12   8   47.81    3.89
   0  12   8   54.16    3.88
   0  12   8   53.22    3.28
   0  12   8   53.51    3.93
   0  12  -9   17.98    2.54
   0  12   9   19.75    2.61
   0  12   9   22.45    2.90
   0  12   9   19.55    2.87
   0  12   9   19.78    2.10
   0  12   9   20.65    2.02
   0  12  10   13.75    2.74
   0  12  10   14.78    2.63
   0  12 -10   15.05    2.36
   0  12  10   12.31    1.88
   0  12  10   10.79    1.61
   0  12  10   12.02    2.54
   0  12  11   16.18    2.79
   0  12  11   17.95    2.68
   0  12  11   14.62    1.95
   0  12  11   17.53    2.99
   0  12 -11   19.46    2.50
   0  12 -12    6.50    1.75
   0  12  12    4.58    2.40
   0  12  12    6.73    2.18
   0  12  12    3.93    1.97
   0  12  13    2.10    1.51
   0  12  13    0.74    1.80
   0  12  13    1.64    1.62
   0  12  14    6.22    0.93
   0  12  14    6.25    1.41
   0  13   0    0.60    1.43
   0  13   0   -0.91    2.08
   0  13   1  197.29   10.37
   0  13  -1  156.82   10.17
   0  13  -1  135.92    9.72
   0  13   1  193.45    8.82
   0  13  -1  130.90    8.93
   0  13  -1  182.19    9.50
   0  13  -2   20.08    3.42
   0  13   2   30.16    2.42
   0  13   2   32.79    3.80
   0  13   2   48.06    4.90
   0  13  -2   20.41    2.92
   0  13  -2   28.54    3.20
   0  13  -2   40.82    5.36
   0  13   3 1014.23   44.60
   0  13  -3  846.88   45.56
   0  13   3 1052.94   47.27
   0  13  -3  890.57   47.03
   0  13  -3  923.20   47.05
   0  13   4  172.28   10.51
   0  13  -4  119.34    7.96
   0  13   4  112.15    6.57
   0  13   4  146.49    6.74
   0  13  -4  138.76    9.73
   0  13  -4  143.69    8.95
   0  13   4  147.62    9.65
   0  13  -5  280.30   14.74
   0  13   5  298.50   15.87
   0  13   5  208.41   10.98
   0  13  -5  221.73   12.79
   0  13  -5  256.58   14.88
   0  13  -5  288.13   15.86
   0  13   5  262.28   11.15
   0  13   6   15.67    1.82
   0  13   6   16.78    1.96
   0  13   6   15.39    1.47
   0  13  -6   14.49    1.83
   0  13   6   13.49    1.83
   0  13   7  203.80    9.92
   0  13   7  200.84    9.47
   0  13  -7  176.67    9.74
   0  13   7  196.95    9.96
   0  13   7  198.66   10.07
   0  13   8    3.56    1.90
   0  13   8    3.49    1.95
   0  13   8    5.09    1.35
   0  13   8    3.63    1.76
   0  13   8    4.28    1.93
   0  13  -8    2.72    1.79
   0  13   9   23.71    2.17
   0  13   9   26.58    3.03
   0  13   9   23.43    2.80
   0  13   9   25.70    2.94
   0  13  -9   20.52    2.63
   0  13 -10   30.73    3.01
   0  13  10   30.51    3.35
   0  13  10   28.81    3.06
   0  13  10   29.31    2.37
   0  13  10   25.09    2.37
   0  13  10   28.96    3.25
   0  13  11   79.26    5.34
   0  13  11   78.12    5.10
   0  13  11   83.39    5.32
   0  13 -11   71.75    4.79
   0  13  12    8.24    2.28
   0  13 -12   10.81    1.84
   0  13  12    9.84    2.39
   0  13  12   12.14    2.15
   0  13  13   15.25    1.82
   0  13  13   15.26    2.11
   0  13  13   13.87    1.99
   0  13  14    1.42    1.22
   0  13  14    0.59    1.31
   0  13  14    0.80    0.63
   0  14   0  906.42   42.28
   0  14   0  872.57   41.80
   0  14   0  874.63   40.54
   0  14  -1   10.42    2.79
   0  14   1   13.42    1.99
   0  14  -1    7.81    2.18
   0  14  -1   13.72    2.62
   0  14   1   13.77    2.85
   0  14   2  347.89   15.31
   0  14  -2  326.28   16.55
   0  14   2  442.89   18.44
   0  14   2  362.80   17.53
   0  14  -2  268.61   16.08
   0  14  -2  262.99   16.92
   0  14  -2  244.57   16.64
   0  14  -3   79.74    6.08
   0  14   3   98.05    7.31
   0  14  -3   89.12    7.38
   0  14  -3   86.03    7.34
   0  14   3   89.03    5.02
   0  14  -4  254.43   14.04
   0  14  -4  265.83   13.36
   0  14   4  282.07   15.14
   0  14   4  245.13   11.38
   0  14  -4  256.16   15.02
   0  14  -4  261.12   15.19
   0  14   5   71.84    7.15
   0  14  -5   66.38    6.41
   0  14  -5   63.79    6.11
   0  14  -5   68.04    6.93
   0  14   5   72.94    6.95
   0  14   6   26.96    2.49
   0  14   6   26.75    2.45
   0  14   6   26.09    2.45
   0  14   6   28.80    2.11
   0  14  -6   26.10    2.38
   0  14   7   95.26    5.45
   0  14   7   95.16    5.60
   0  14  -7   85.77    5.26
   0  14   7   86.72    5.45
   0  14   7   95.39    5.00
   0  14   8   86.11    5.49
   0  14   8   89.36    4.85
   0  14   8   80.36    5.30
   0  14   8   91.04    5.47
   0  14  -8   80.95    5.22
   0  14   8   89.20    5.44
   0  14  -9   14.10    2.37
   0  14   9   16.17    2.70
   0  14   9   11.97    2.33
   0  14   9   13.67    1.78
   0  14   9   15.43    2.68
   0  14   9   12.75    2.53
   0  14  10   38.06    2.81
   0  14 -10   38.06    3.31
   0  14  10   34.31    3.69
   0  14  10   39.12    3.66
   0  14  10   40.65    3.52
   0  14  10   40.78    3.81
   0  14  11   50.77    3.79
   0  14 -11   44.85    3.48
   0  14  11   46.42    4.05
   0  14  11   47.17    3.91
   0  14  12    2.79    2.10
   0  14  12    1.44    1.71
   0  14 -12    1.70    1.60
   0  14  12    2.02    1.85
   0  14  12    2.28    2.01
   0  14  13   18.24    1.82
   0  14  13   18.25    2.15
   0  14  13   17.03    2.01
   0  14  14   11.47    1.58
   0  14  14   10.82    1.27
   0  15   0   -0.39    1.94
   0  15   0    1.34    2.56
   0  15   0    3.27    1.70
   0  15  -1   24.06    3.36
   0  15   1   32.38    4.27
   0  15   1   33.73    2.81
   0  15   1   28.67    3.72
   0  15  -1   21.03    3.78
   0  15  -1   19.81    2.89
   0  15  -1   24.91    4.15
   0  15   2   16.43    3.35
   0  15  -2   14.30    3.53
   0  15  -2    9.57    2.78
   0  15  -2   10.22    2.55
   0  15  -2   10.86    2.36
   0  15   2   13.08    1.73
   0  15   2   11.27    2.86
   0  15   3    0.50    2.26
   0  15  -3    0.46    1.89
   0  15   3    3.01    1.01
   0  15  -3    0.79    1.69
   0  15  -3    1.77    2.74
   0  15   3    0.94    1.98
   0  15  -3    0.51    2.13
   0  15   4  180.34    9.55
   0  15  -4  224.61   13.63
   0  15   4  333.15   15.37
   0  15   4  188.00    9.50
   0  15  -4  259.29   14.09
   0  15  -4  199.74   11.48
   0  15   4  273.95   14.08
   0  15  -5   22.59    4.30
   0  15   5   29.28    2.34
   0  15   5   30.71    2.49
   0  15  -5   25.25    3.98
   0  15   5   28.10    2.03
   0  15  -5   22.94    4.42
   0  15   6   38.79    3.05
   0  15   6   34.63    2.87
   0  15   6   40.44    2.91
   0  15  -6   34.82    2.79
   0  15   6   37.72    2.56
   0  15   7    3.44    1.68
   0  15   7    3.73    1.76
   0  15  -7    4.17    1.70
   0  15   7    2.96    1.28
   0  15   8   10.05    1.71
   0  15  -8   10.58    2.09
   0  15   8    8.99    2.28
   0  15   8   10.87    2.31
   0  15   8    9.27    2.17
   0  15   8   10.11    2.09
   0  15   9   43.15    3.68
   0  15   9   40.11    2.91
   0  15   9   38.70    3.51
   0  15   9   37.06    3.67
   0  15   9   36.32    3.56
   0  15  -9   38.62    3.31
   0  15  10   25.09    3.20
   0  15  10   22.49    2.22
   0  15 -10   21.77    2.64
   0  15  10   24.59    3.10
   0  15  10   21.41    3.01
   0  15  10   22.61    2.77
   0  15  11   27.51    2.33
   0  15 -11   32.57    2.83
   0  15  11   33.15    3.34
   0  15  11   33.01    3.38
   0  15  11   33.78    3.07
   0  15  11   33.15    3.45
   0  15 -12   12.47    1.83
   0  15  12   15.48    2.11
   0  15  12   14.78    2.25
   0  15  12   14.09    2.52
   0  15  12   13.10    2.26
   0  15  13    7.11    1.76
   0  15  13    6.93    1.58
   0  15  13    7.99    1.36
   0  15  14    2.95    1.01
   0  15  14    2.47    0.90
   0  16   0  617.94   30.83
   0  16   0  630.55   32.38
   0  16   1  342.02   16.53
   0  16  -1  276.21   15.68
   0  16   1  370.26   17.18
   0  16  -1  243.07   15.74
   0  16   1  306.32   14.41
   0  16  -1  242.10   14.67
   0  16  -1  254.08   16.14
   0  16  -2  242.02   14.68
   0  16  -2  231.72   15.34
   0  16   2  364.68   16.60
   0  16  -2  243.65   15.74
   0  16   2  392.44   17.20
   0  16  -2  220.94   14.28
   0  16   2  291.55   13.54
   0  16  -3   93.54    7.88
   0  16   3   86.14    5.02
   0  16  -3   83.01    7.49
   0  16  -3   80.26    6.62
   0  16  -3   83.54    6.39
   0  16   3   94.22    7.53
   0  16  -4   60.86    4.86
   0  16   4   83.76    7.03
   0  16  -4   61.70    6.21
   0  16   4   40.02    2.66
   0  16   4   70.71    6.28
   0  16  -4   66.91    6.47
   0  16   4   37.59    2.56
   0  16   5   70.59    4.36
   0  16   5   74.73    4.29
   0  16  -5   46.91    6.38
   0  16  -5   56.15    6.28
   0  16   5   79.16    4.23
   0  16   6   75.37    4.22
   0  16   6   78.71    4.77
   0  16   6   77.74    4.57
   0  16   6   79.20    4.59
   0  16  -6   67.35    4.42
   0  16   7   23.56    2.54
   0  16   7   21.47    2.08
   0  16   7   21.89    2.59
   0  16  -7   22.12    2.39
   0  16   8   39.75    3.50
   0  16   8   37.28    3.37
   0  16   8   39.91    2.94
   0  16  -8   37.04    3.27
   0  16   8   49.32    3.80
   0  16   8   38.60    3.59
   0  16  -9   36.63    3.11
   0  16   9   34.10    3.43
   0  16   9   30.55    3.36
   0  16   9   29.50    2.61
   0  16   9   32.69    3.38
   0  16   9   32.34    3.15
   0  16  10   27.53    3.23
   0  16  10   26.72    3.38
   0  16 -10   29.11    2.89
   0  16  10   29.17    3.01
   0  16  10   25.83    2.41
   0  16  10   28.50    3.34
   0  16  11   31.92    3.36
   0  16  11   29.12    3.21
   0  16  11   34.92    3.39
   0  16  11   34.35    2.92
   0  16 -11   29.16    2.69
   0  16  11   24.70    2.24
   0  16  12   14.15    2.36
   0  16  12   13.11    2.01
   0  16  12   17.43    2.29
   0  16  12   15.02    2.22
   0  16  13    2.88    1.16
   0  16  13    2.81    1.58
   0  16  13    1.46    1.36
   0  16  14    5.28    0.92
   0  16  14    7.34    0.88
   0  17   0   -0.24    2.50
   0  17   0    1.04    1.56
   0  17   0    1.15    2.33
   0  17   1    4.13    1.63
   0  17  -1    6.33    2.85
   0  17  -1    1.52    1.78
   0  17   1    3.69    2.48
   0  17   1    6.92    2.56
   0  17  -1    3.63    2.79
   0  17   2   35.92    2.93
   0  17  -2   35.72    5.27
   0  17   2   49.85    5.38
   0  17  -2   29.08    4.41
   0  17  -2   25.55    3.66
   0  17   2   42.02    4.67
   0  17  -2   28.65    3.74
   0  17  -3  159.49   10.15
   0  17  -3  161.63   11.49
   0  17   3  194.82   11.76
   0  17  -3  170.56   10.60
   0  17   3  147.53    8.40
   0  17  -3  173.87   11.84
   0  17   4    0.33    2.42
   0  17   4    1.54    1.18
   0  17  -4   -0.49    2.24
   0  17   4    1.12    0.90
   0  17   4    1.22    1.85
   0  17  -4    0.33    2.53
   0  17   5   35.49    2.89
   0  17  -5   32.71    2.69
   0  17   5   39.27    2.91
   0  17   5   38.82    2.71
   0  17  -6  102.89    6.04
   0  17   6  114.45    6.21
   0  17   6  112.61    5.86
   0  17   6  115.58    6.41
   0  17   6  114.70    6.17
   0  17   7   98.93    5.91
   0  17   7   97.13    5.76
   0  17  -7   92.03    5.58
   0  17   7   99.76    5.36
   0  17   8   48.38    3.92
   0  17   8   51.10    3.40
   0  17   8   49.00    4.02
   0  17  -8   47.84    3.68
   0  17  -9   60.16    4.31
   0  17   9   62.73    4.71
   0  17   9   64.21    4.85
   0  17   9   66.27    4.73
   0  17   9   62.92    4.49
   0  17   9   64.40    4.05
   0  17 -10   45.31    3.48
   0  17  10   40.97    3.15
   0  17  10   45.34    3.67
   0  17  10   47.24    3.91
   0  17  10   46.54    4.01
   0  17  10   47.53    3.99
   0  17  11   30.79    2.45
   0  17 -11   31.81    2.76
   0  17  11   34.17    2.95
   0  17  11   34.77    3.35
   0  17  11   34.69    3.32
   0  17  11   35.03    3.25
   0  17  12   50.36    3.35
   0  17  12   50.72    3.56
   0  17  12   48.90    3.54
   0  17  12   51.92    3.67
   0  17  13   11.98    1.76
   0  17  13   12.22    1.64
   0  17  13   14.34    1.37
   0  18   0  172.56   10.02
   0  18   0  166.04   11.32
   0  18   0  190.68   12.25
   0  18  -1   29.97    4.55
   0  18   1   47.98    5.15
   0  18   1   49.34    5.52
   0  18  -1   29.73    3.71
   0  18   1   39.78    3.50
   0  18  -2    3.75    2.73
   0  18  -2    2.19    1.87
   0  18   2    2.46    2.05
   0  18  -2    3.79    2.89
   0  18   2    4.89    2.90
   0  18   2    4.26    1.36
   0  18   3   24.43    3.88
   0  18  -3   18.39    3.19
   0  18  -3   26.80    4.65
   0  18  -3   20.20    3.88
   0  18   3   18.84    1.95
   0  18   4  327.45   15.31
   0  18   4  329.90   14.85
   0  18   5   34.92    2.64
   0  18  -5   31.37    2.65
   0  18   5   31.62    2.82
   0  18   5   39.72    2.80
   0  18   6   49.06    3.42
   0  18   6   49.59    3.49
   0  18  -6   43.23    3.30
   0  18   6   48.92    3.62
   0  18  -7   45.39    3.39
   0  18   7   42.57    3.52
   0  18   7   40.32    3.05
   0  18   7   45.21    3.64
   0  18  -8  200.55   10.46
   0  18   8  209.41   10.72
   0  18   8  209.45   10.21
   0  18   8  202.83   10.88
   0  18   9   71.96    4.91
   0  18   9   70.81    4.77
   0  18   9   66.52    4.16
   0  18   9   62.90    4.53
   0  18  -9   68.82    4.46
   0  18   9   54.61    4.66
   0  18  10   16.41    2.77
   0  18  10   17.23    2.46
   0  18 -10   16.44    2.36
   0  18  10   16.96    2.74
   0  18  10   16.11    2.74
   0  18  10   15.84    2.01
   0  18  11    3.58    2.05
   0  18  11    2.11    1.30
   0  18  11    3.71    2.20
   0  18  11    2.59    2.27
   0  18 -11    4.09    1.64
   0  18  11    3.33    1.75
   0  18  12   20.18    2.27
   0  18  12   19.78    2.03
   0  18  12   20.74    2.26
   0  18  12   19.78    2.38
   0  18  13    2.43    1.44
   0  18  13    3.40    0.83
   0  18  13    2.18    1.35
   0  19   0   -0.40    2.15
   0  19   0   -0.57    2.58
   0  19   0   -0.53    1.28
   0  19   1   67.39    6.31
   0  19  -1   45.27    5.55
   0  19  -1   57.36    6.50
   0  19   1   76.01    6.85
   0  19  -1   45.57    4.69
   0  19   1   57.43    4.43
   0  19  -2   55.77    6.52
   0  19  -2   54.37    5.33
   0  19  -2   53.00    6.15
   0  19   2   61.39    4.37
   0  19   3   77.39    7.05
   0  19  -3   42.75    5.25
   0  19  -3   54.84    6.75
   0  19   3   75.48    3.99
   0  19  -3   45.83    6.06
   0  19   3   70.76    3.70
   0  19   4  188.90    8.47
   0  19  -4  138.96    8.42
   0  19   4  188.07    8.68
   0  19   4  196.06    8.61
   0  19  -4  123.45   11.51
   0  19   4  164.70    8.80
   0  19   5   27.26    2.34
   0  19   5   25.86    2.56
   0  19  -5   23.36    2.33
   0  19   5   28.24    2.51
   0  19   5   28.28    2.20
   0  19   6   68.96    4.37
   0  19  -6   59.23    4.16
   0  19   6   72.71    4.59
   0  19   6   67.34    4.27
   0  19   7    1.49    1.46
   0  19  -7    5.27    1.93
   0  19   7    3.04    1.94
   0  19   7    2.73    1.86
   0  19   8   16.81    2.15
   0  19   8   16.65    2.59
   0  19  -8   15.52    2.36
   0  19   8   16.53    2.59
   0  19   9  152.94    8.20
   0  19   9  152.46    8.34
   0  19   9  150.67    7.69
   0  19  -9  135.09    7.82
   0  19   9  143.64    7.98
   0  19  10   35.90    3.42
   0  19  10   29.39    3.35
   0  19 -10   29.02    2.87
   0  19  10   33.49    3.04
   0  19  10   31.34    3.28
   0  19  10   32.41    2.71
   0  19  11    5.93    1.78
   0  19  11    4.97    2.15
   0  19  11    4.98    2.27
   0  19  11    3.78    1.38
   0  19  11    5.65    2.06
   0  19  12    1.73    1.53
   0  19  12    1.93    1.75
   0  19  12    1.58    1.28
   0  19  12    2.19    1.51
   0  19  13    2.99    1.44
   0  19  13    2.85    0.65
   0  19  13    4.04    1.51
   0  20   0  218.19   13.14
   0  20   0  246.00   15.15
   0  20  -1    8.27    2.27
   0  20   1    8.88    1.89
   0  20   1   12.94    3.50
   0  20   1    8.74    2.85
   0  20  -1    6.05    2.84
   0  20  -1    8.13    3.36
   0  20   2  179.64   11.02
   0  20  -2  110.53    8.63
   0  20  -2  108.14    9.55
   0  20   2  199.28   11.74
   0  20  -2  132.34   10.53
   0  20   2  122.12    7.47
   0  20   3   87.43    4.71
   0  20   3   86.45    4.47
   0  20   3   89.73    5.01
   0  20   4  400.31   18.90
   0  20   4  420.74   18.41
   0  20   4  423.21   18.55
   0  20   4  457.18   18.76
   0  20   5   50.93    3.20
   0  20  -5   43.61    3.35
   0  20   5   52.24    3.37
   0  20   5   47.60    3.63
   0  20   5   52.41    3.55
   0  20   6  168.97    8.64
   0  20  -6  155.84    8.47
   0  20   6  168.92    8.62
   0  20   6  164.29    8.83
   0  20   7   34.67    2.90
   0  20   7   32.54    3.22
   0  20   7   37.52    3.36
   0  20   7   32.75    3.14
   0  20  -7   31.97    3.08
   0  20   8  489.66   22.84
   0  20   8  513.73   22.26
   0  20  -8  438.08   22.31
   0  20   8  471.44   22.59
   0  20  -9    0.72    1.82
   0  20   9    1.32    1.58
   0  20   9    0.40    2.06
   0  20   9    0.49    1.85
   0  20   9    1.09    2.15
   0  20 -10   55.63    3.97
   0  20  10   63.02    4.50
   0  20  10   62.73    3.96
   0  20  10   67.98    4.50
   0  20  10   61.24    4.19
   0  20  11    4.00    1.94
   0  20  11    4.55    1.61
   0  20  11    3.02    2.12
   0  20  11    3.09    1.34
   0  20  11    4.20    2.09
   0  20  12    5.33    1.72
   0  20  12    6.53    1.66
   0  20  12    8.44    1.64
   0  20  12    6.99    1.38
   0  20 -13   17.28    2.02
   0  20  13   22.04    1.84
   0  20  13   16.97    1.79
   0  21   0   -0.41    0.75
   0  21   0   -0.76    2.01
   0  21   0   -0.18    1.38
   0  21   1  479.87   20.97
   0  21  -1  293.47   18.81
   0  21  -1  362.90   20.25
   0  21  -1  420.72   16.27
   0  21  -1  282.45   14.90
   0  21   1  359.63   17.12
   0  21  -1  313.90   17.56
   0  21   2  226.39   15.02
   0  21   2  260.96   11.56
   0  21   2  275.49   11.35
   0  21  -2  140.21   13.75
   0  21  -2  198.74   11.79
   0  21   2  287.22   12.06
   0  21  -2  154.69   13.10
   0  21   3   88.65    5.20
   0  21   3   86.18    4.66
   0  21   4   45.25    3.01
   0  21   4   46.83    3.16
   0  21   4   46.57    2.87
   0  21   4   39.69    3.25
   0  21  -5   75.10    5.00
   0  21   5   94.26    5.24
   0  21   5   88.44    5.41
   0  21   5   84.53    5.03
   0  21   5   96.36    4.98
   0  21   6  125.10    7.11
   0  21   6  120.01    6.81
   0  21  -6  116.84    6.76
   0  21   6  133.33    7.04
   0  21   7  163.26    8.44
   0  21  -7  142.18    8.19
   0  21   7  151.04    8.45
   0  21   7  163.34    8.14
   0  21   7  160.74    8.67
   0  21   8  442.52   19.51
   0  21   8  410.93   19.80
   0  21  -8  375.84   19.49
   0  21   8  436.78   20.14
   0  21   9   15.66    2.71
   0  21   9   14.76    2.16
   0  21   9   13.10    2.30
   0  21   9   15.58    2.66
   0  21  -9   12.78    2.18
   0  21  10   37.45    2.99
   0  21  10   31.60    2.70
   0  21  10   35.97    3.38
   0  21  10   32.60    3.20
   0  21  11    2.93    1.94
   0  21  11    1.77    1.28
   0  21  11    1.95    1.87
   0  21  11    2.80    1.72
   0  21  11    3.02    1.45
   0  21  12   11.39    1.38
   0  21  12   13.77    1.91
   0  21  12   14.05    1.84
   0  21 -13   11.46    1.61
   0  21  13   14.87    1.49
   0  21  13   16.07    1.59
   0  22   0    5.34    1.43
   0  22   0    4.78    0.99
   0  22   0    5.36    2.45
   0  22   0    7.32    2.13
   0  22   0    8.65    1.83
   0  22  -1   34.11    5.21
   0  22   1   57.46    6.22
   0  22  -1   38.63    3.18
   0  22  -1   63.78    3.98
   0  22   1   46.62    2.88
   0  22   1   64.80    3.55
   0  22   1   51.10    4.38
   0  22   1   75.41    4.01
   0  22  -1   44.73    4.75
   0  22  -2  707.59   34.23
   0  22   2  672.08   33.30
   0  22   2  809.16   33.54
   0  22   2  827.87   33.82
   0  22   3  138.05    6.50
   0  22   3  134.99    6.21
   0  22   3  133.04    6.76
   0  22   3  137.04    7.08
   0  22   4  194.80    9.75
   0  22   4  201.92    9.34
   0  22   4  216.42    9.27
   0  22   5    8.61    2.00
   0  22   5   10.77    2.01
   0  22   5    9.50    1.61
   0  22  -5    9.39    1.93
   0  22   5    9.33    1.73
   0  22   6    9.05    1.84
   0  22  -6   10.06    2.11
   0  22   6    8.98    2.19
   0  22   6   11.49    2.27
   0  22   6    8.50    1.95
   0  22   7  376.74   17.31
   0  22   7  353.62   17.20
   0  22   7  346.05   17.00
   0  22  -7  333.76   16.76
   0  22   7  353.31   16.90
   0  22   8   41.58    3.58
   0  22   8   46.75    3.38
   0  22  -8   37.47    3.31
   0  22   8   40.03    3.70
   0  22   9   98.25    5.86
   0  22   9  102.12    5.60
   0  22   9  104.38    6.14
   0  22  -9   87.30    5.51
   0  22   9   91.52    5.65
   0  22  10   28.28    3.03
   0  22  10   27.33    2.66
   0  22  10   29.45    3.01
   0  22  10   28.67    2.59
   0  22  11   18.81    2.28
   0  22  11   18.82    1.96
   0  22  11   17.48    2.31
   0  22  12   16.11    1.81
   0  22  12   13.44    1.29
   0  22  12   15.27    1.79
   0  22 -13    6.29    1.15
   0  22  13    9.70    1.04
   0  23   0   -0.29    1.56
   0  23   0   -0.28    1.54
   0  23   0   -0.51    0.90
   0  23   0   -0.50    1.41
   0  23  -1  224.54   11.13
   0  23   1  294.28   11.30
   0  23   1  243.42   10.56
   0  23   1  186.26   10.02
   0  23  -1  154.92   10.22
   0  23   1  254.70   10.27
   0  23   2  179.84    7.44
   0  23   2  135.31    7.09
   0  23   2  189.15    7.87
   0  23  -2  107.54    7.41
   0  23  -2  145.38    8.16
   0  23   3  155.34    6.84
   0  23   3  149.17    7.48
   0  23   3  138.01    6.50
   0  23   3  145.16    7.04
   0  23   4   97.32    5.74
   0  23   4  108.24    5.24
   0  23   4  100.53    5.26
   0  23   5  132.05    6.39
   0  23  -5   98.03    6.25
   0  23   5  121.84    6.55
   0  23   5  109.89    6.31
   0  23   5  116.48    6.76
   0  23   6   58.89    4.25
   0  23   6   75.49    4.30
   0  23   6   73.68    4.61
   0  23   6   61.85    4.58
   0  23  -6   57.13    4.23
   0  23  -7   19.36    2.53
   0  23   7   19.16    2.54
   0  23   7   25.44    3.06
   0  23   7   22.69    2.88
   0  23  -8   85.99    5.56
   0  23   8  100.24    5.87
   0  23   8  100.12    5.67
   0  23   8   94.80    5.73
   0  23   8   98.96    6.11
   0  23   9  109.77    6.37
   0  23   9  108.44    6.09
   0  23   9  118.32    6.68
   0  23   9  103.96    6.13
   0  23  10   12.87    1.96
   0  23  10   11.42    2.27
   0  23  10   14.38    2.29
   0  23  10   14.30    2.01
   0  23  11   41.45    2.75
   0  23  11   39.37    3.08
   0  23  11   40.82    3.08
   0  23  12   18.79    1.26
   0  23  12   18.05    1.77
   0  23 -12   14.55    1.98
   0  24   0  204.66    9.92
   0  24   0  173.51    9.27
   0  24  -1   11.48    2.20
   0  24   1   10.78    1.33
   0  24   1   10.68    1.78
   0  24   1   11.94    2.02
   0  24   1    7.99    1.18
   0  24  -1    6.38    1.66
   0  24   2   81.38    4.73
   0  24   2  115.12    5.09
   0  24  -2   96.72    5.98
   0  24   2  112.56    5.40
   0  24  -2   72.31    5.13
   0  24   3  238.49   11.29
   0  24   3  241.65   11.03
   0  24   3  246.19   11.75
   0  24   4   95.52    4.85
   0  24   4   93.37    5.44
   0  24   5   64.07    4.14
   0  24   5   58.89    3.75
   0  24   5   54.63    3.78
   0  24   5   55.05    4.18
   0  24  -5   49.85    3.83
   0  24   6    4.74    1.79
   0  24  -6    5.29    1.93
   0  24   6    5.30    2.18
   0  24   6    6.71    2.06
   0  24   6    5.30    1.81
   0  24   7  150.20    7.84
   0  24   7  142.23    7.82
   0  24   7  128.95    7.31
   0  24  -7  119.26    7.13
   0  24   8   17.05    2.92
   0  24   8   16.80    2.41
   0  24   8   13.32    2.45
   0  24   8   16.97    2.67
   0  24  -8   15.00    2.30
   0  24   8   15.81    2.31
   0  24   9   40.75    3.40
   0  24   9   36.94    3.10
   0  24   9   39.96    3.52
   0  24   9   40.60    3.19
   0  24  10   57.53    3.80
   0  24  10   65.06    4.22
   0  24  10   60.63    4.07
   0  24  11    9.48    1.73
   0  24  11    7.77    1.74
   0  24  11    8.44    1.35
   0  24 -12    5.90    1.44
   0  24  12    6.75    1.39
   0  25   0    0.71    1.41
   0  25   0    0.09    1.73
   0  25   1   77.77    4.65
   0  25   1   72.49    3.75
   0  25  -1   65.16    4.71
   0  25   1   70.52    4.09
   0  25  -2  161.79    9.83
   0  25   2  212.92    9.48
   0  25   2  226.30    9.21
   0  25   2  219.11    9.99
   0  25  -2  129.69    9.06
   0  25   3   34.96    2.80
   0  25   3   37.38    2.58
   0  25   3   34.88    3.14
   0  25  -3   23.28    2.64
   0  25  -3   26.10    3.28
   0  25   4   86.80    5.47
   0  25   4   95.14    5.00
   0  25   5   15.81    2.51
   0  25  -5   14.64    2.38
   0  25   5   13.25    2.47
   0  25   5   14.64    2.07
   0  25   5   16.68    2.11
   0  25   6   20.10    2.44
   0  25   6   23.05    2.85
   0  25   6   25.49    2.54
   0  25   6   21.01    2.80
   0  25  -6   16.98    2.43
   0  25   7  184.01    9.37
   0  25   7  169.49    8.84
   0  25  -7  151.27    8.68
   0  25   7  177.63    9.27
   0  25   8   56.60    4.03
   0  25   8   55.19    4.15
   0  25   8   62.71    4.53
   0  25   8   64.93    4.55
   0  25   9   21.20    2.60
   0  25   9   23.16    2.40
   0  25   9   24.04    2.83
   0  25   9   23.73    2.55
   0  25  10   83.57    5.07
   0  25  10   91.70    5.25
   0  25  10   89.26    4.99
   0  25  10   85.68    4.84
   0  25  11   47.42    2.77
   0  25  11   53.54    3.27
   0  25 -11   47.56    3.58
   0  25  11   46.87    3.14
   0  25  12   13.48    1.41
   0  25 -12   13.04    1.62
   0  26   0   98.48    6.09
   0  26   0  145.08    7.17
   0  26   1   16.17    1.64
   0  26  -1   13.47    2.53
   0  26   1   17.03    2.42
   0  26   1   16.15    2.03
   0  26  -1   11.45    1.99
   0  26   2   58.70    4.03
   0  26   2   57.93    3.62
   0  26   2   61.08    3.31
   0  26  -3    2.27    1.74
   0  26  -3    1.79    2.18
   0  26   3    3.78    1.44
   0  26   3    4.72    1.83
   0  26   3    3.44    1.92
   0  26   4   69.14    4.68
   0  26  -4   49.53    4.01
   0  26  -4   57.83    4.85
   0  26   4   77.89    4.18
   0  26   5   52.63    3.75
   0  26  -5   40.94    4.30
   0  26   5   50.34    3.36
   0  26  -5   34.15    3.35
   0  26   5   47.45    3.91
   0  26   5   40.84    3.22
   0  26   6   73.91    4.27
   0  26   6   63.08    4.68
   0  26   6   74.15    4.68
   0  26  -6   53.70    4.14
   0  26   6   54.12    4.08
   0  26   7   87.49    4.92
   0  26   7   73.28    4.72
   0  26   7   76.25    5.16
   0  26   7   76.15    5.15
   0  26  -7   62.32    4.53
   0  26   8  254.51   12.79
   0  26   8  283.70   13.34
   0  26   8  266.39   13.22
   0  26   8  251.76   12.83
   0  26   9   23.68    2.61
   0  26   9   22.67    2.30
   0  26   9   25.23    2.68
   0  26   9   21.96    2.50
   0  26   9   22.56    2.93
   0  26  10   34.30    2.80
   0  26  10   35.61    2.72
   0  26  10   34.99    2.51
   0  26 -10   32.16    3.41
   0  26  10   35.31    2.89
   0  26  11    4.03    1.42
   0  26  11    3.18    0.74
   0  26 -11    3.66    1.72
   0  26  11    3.86    1.32
   0  26 -12    1.78    1.18
   0  27   0    1.01    1.57
   0  27   0   -0.20    1.85
   0  27   1   40.96    3.51
   0  27   1   41.70    2.63
   0  27  -1   38.43    3.75
   0  27   1   38.49    3.01
   0  27   2   45.08    2.85
   0  27  -2   28.18    3.04
   0  27   2   44.60    3.27
   0  27   2   48.41    3.72
   0  27  -2   27.89    3.61
   0  27   3  121.80    6.33
   0  27  -3  100.02    6.88
   0  27   3  137.78    6.92
   0  27   3  123.76    6.06
   0  27  -3   80.60    5.91
   0  27  -4   78.98    6.16
   0  27  -4   70.91    5.25
   0  27   4  104.65    5.72
   0  27   4  111.04    5.47
   0  27   4  101.59    6.00
   0  27   5    1.11    2.01
   0  27   5    0.97    1.50
   0  27   5    1.65    1.97
   0  27  -5    2.32    2.69
   0  27  -5    1.11    1.71
   0  27   5    0.84    1.57
   0  27  -6    4.11    2.79
   0  27   6    3.57    2.18
   0  27   6    4.42    1.75
   0  27   6    5.02    1.85
   0  27   6    3.29    2.08
   0  27   7    2.89    1.97
   0  27   7    2.60    2.11
   0  27   7    3.35    1.92
   0  27   7    2.50    2.20
   0  27  -7    1.72    2.70
   0  27   8   29.69    3.11
   0  27   8   28.02    2.65
   0  27  -8   25.45    3.65
   0  27   8   29.25    2.77
   0  27   8   32.17    3.09
   0  27   9   34.70    2.90
   0  27   9   31.54    2.93
   0  27   9   31.76    2.58
   0  27   9   29.21    2.72
   0  27  -9   26.65    3.43
   0  27   9   32.73    3.08
   0  27  10   24.77    2.36
   0  27  10   23.07    2.21
   0  27  10   26.13    2.50
   0  27 -10   26.91    2.96
   0  27  10   21.56    2.23
   0  27  10   22.76    1.86
   0  27  11   33.71    2.28
   0  27 -11   28.87    2.52
   0  27  11   36.47    2.39
   0  27  11   29.38    2.13
   0  28   0   12.03    2.06
   0  28   0   13.64    2.62
   0  28  -1    6.67    2.32
   0  28   1    9.56    2.35
   0  28   1   11.16    1.97
   0  28  -1    6.95    1.94
   0  28   1   10.84    1.48
   0  28   2  197.17    8.39
   0  28   2  200.46    9.40
   0  28   2  181.71    8.66
   0  28  -3    4.60    2.46
   0  28   3    7.79    1.61
   0  28   3    6.71    2.21
   0  28   3    6.22    1.94
   0  28  -3    5.19    1.85
   0  28   4   72.34    4.06
   0  28  -4   49.76    4.83
   0  28   4   70.72    4.70
   0  28   4   74.08    4.40
   0  28  -4   40.26    3.77
   0  28  -5    7.62    2.85
   0  28   5    9.77    2.03
   0  28  -5    5.80    1.90
   0  28   5    9.05    2.24
   0  28   5    9.47    2.33
   0  28  -6    8.28    3.01
   0  28   6    6.93    2.35
   0  28   6    6.68    2.25
   0  28   6    6.98    1.84
   0  28  -6    5.73    1.86
   0  28   6    9.54    2.07
   0  28   7   37.16    3.17
   0  28   7   43.63    3.69
   0  28   7   46.09    3.77
   0  28   7   50.29    3.59
   0  28  -7   41.64    4.34
   0  28   8   50.12    3.79
   0  28   8   49.75    3.80
   0  28   8   46.80    3.27
   0  28   8   43.68    3.35
   0  28  -8   44.81    4.52
   0  28   9   17.33    2.43
   0  28   9   15.59    2.06
   0  28   9   15.32    1.81
   0  28  -9   15.46    2.82
   0  28   9   18.98    2.31
   0  28   9   18.45    2.33
   0  28  10   94.73    4.86
   0  28  10  103.61    5.41
   0  28  10  103.28    5.30
   0  28  10  105.42    5.41
   0  28  10   91.40    5.13
   0  28 -10   93.49    5.71
   0  28  11    6.71    1.05
   0  28  11    4.09    0.79
   0  28 -11    5.44    1.37
   0  28  11    5.36    1.18
   0  29   0    0.53    2.07
   0  29   0    0.21    1.64
   0  29   1   62.50    3.99
   0  29  -1   58.70    4.66
   0  29   2   56.34    3.80
   0  29   2   63.38    3.53
   0  29  -2   36.18    3.44
   0  29   2   64.64    4.43
   0  29  -2   40.71    4.42
   0  29   3    7.47    2.02
   0  29  -3    8.31    2.73
   0  29   3   13.56    2.55
   0  29  -3    6.63    1.93
   0  29   3   12.17    1.82
   0  29   4   16.89    2.70
   0  29   4   22.53    2.33
   0  29   4   17.15    2.50
   0  29  -4   13.16    3.07
   0  29  -4   11.97    2.19
   0  29   5   17.98    2.61
   0  29   5   12.56    2.54
   0  29  -5   10.87    2.16
   0  29   5   17.67    2.28
   0  29  -5   10.85    3.11
   0  29   6   26.59    2.55
   0  29  -6   24.51    3.67
   0  29   6   24.63    3.04
   0  29   6   28.06    3.16
   0  29   6   31.76    2.89
   0  29   6   29.51    3.20
   0  29   7   16.80    2.42
   0  29   7   11.50    1.98
   0  29   7   14.21    2.59
   0  29  -7   14.58    3.14
   0  29   7   15.41    2.48
   0  29   8   42.00    3.43
   0  29  -8   37.72    3.95
   0  29   8   45.80    3.43
   0  29   8   34.28    2.91
   0  29   8   40.00    2.88
   0  29   9   50.26    3.54
   0  29   9   49.49    3.04
   0  29  -9   47.54    3.99
   0  29   9   46.55    3.24
   0  29   9   55.74    3.58
   0  29 -10   16.52    2.22
   0  29  10   21.97    2.05
   0  29  10   21.29    1.95
   0  29  10   16.43    1.70
   0  29 -11   11.92    1.43
   0  29  11   14.21    1.45
   0  30   0   61.24    4.16
   0  30   0   64.51    4.89
   0  30  -1   13.08    2.17
   0  30  -1   20.30    3.12
   0  30   1   21.15    2.43
   0  30  -2  171.73   10.42
   0  30   2  205.25    9.81
   0  30   2  225.00    9.62
   0  30  -2  143.14    9.47
   0  30   2  219.41   10.47
   0  30  -3    8.32    2.78
   0  30  -3    6.75    1.91
   0  30   3   10.69    1.84
   0  30   3   10.47    2.46
   0  30   4  224.85    9.93
   0  30   4  215.58   10.34
   0  30   4  237.00    9.74
   0  30   5    7.32    2.34
   0  30   5    8.88    2.27
   0  30  -5    4.49    1.85
   0  30   5    9.08    1.98
   0  30  -5    8.05    2.98
   0  30   6    8.78    2.34
   0  30   6    9.98    2.35
   0  30   6    8.43    2.19
   0  30   6   10.33    2.18
   0  30  -6    6.59    2.95
   0  30   7   25.33    2.92
   0  30   7   31.85    2.92
   0  30   7   31.58    3.03
   0  30   7   24.60    2.37
   0  30  -7   24.63    3.53
   0  30   8   10.61    1.62
   0  30  -8    9.66    2.62
   0  30   8   12.64    2.16
   0  30   8   13.38    2.11
   0  30   8   10.09    1.76
   0  30   8   12.30    2.09
   0  30   9    7.78    1.50
   0  30   9    8.35    1.13
   0  30   9    8.95    1.85
   0  30  -9    8.27    2.23
   0  30   9   11.82    1.81
   0  30  10   67.43    3.70
   0  30  10   66.90    3.76
   0  30 -10   60.90    3.96
   0  30  11    4.19    2.92
   0  31   0    0.39    1.68
   0  31   0   -0.70    2.19
   0  31  -1   16.23    2.39
   0  31   1   23.70    2.64
   0  31   1   26.66    3.22
   0  31  -1   18.53    3.17
   0  31   2  321.06   14.17
   0  31   2  322.15   13.21
   0  31   2  290.38   13.39
   0  31   3   47.96    3.17
   0  31   3   50.25    3.89
   0  31  -3   34.60    4.07
   0  31  -3   25.45    2.98
   0  31   4  259.27   10.48
   0  31   4  249.15   11.20
   0  31   4  255.66   10.76
   0  31   5   19.64    2.69
   0  31  -5   14.20    3.20
   0  31   5   16.06    2.63
   0  31   5   19.51    2.43
   0  31   6    2.27    1.91
   0  31   6    0.51    1.88
   0  31   6    3.36    2.14
   0  31  -6    1.81    2.56
   0  31   6    3.99    2.23
   0  31  -7    0.26    2.37
   0  31   7   -0.14    1.32
   0  31   7    1.16    1.95
   0  31   7   -0.12    1.69
   0  31  -8   49.02    4.11
   0  31   8   51.62    3.59
   0  31   8   58.31    3.63
   0  31   8   51.37    3.65
   0  31   8   46.01    2.99
   0  31   9   39.77    2.86
   0  31   9   40.68    2.82
   0  31  -9   35.78    3.17
   0  31  10   38.25    2.36
   0  31 -10   36.21    2.59
   0  31  10   39.70    2.44
   0  32   0   -0.18    1.69
   0  32   0   -1.15    2.30
   0  32  -1  216.26   11.91
   0  32  -1  186.67   11.08
   0  32   1  267.05   12.09
   0  32   1  240.66   11.26
   0  32  -2    2.30    1.73
   0  32   2    1.83    2.22
   0  32   2    1.19    1.85
   0  32  -2    2.12    2.51
   0  32   2    2.05    1.37
   0  32  -3    8.30    1.98
   0  32  -3    7.77    2.80
   0  32   3   15.77    2.40
   0  32   3   18.54    2.71
   0  32   3   17.05    2.07
   0  32  -4   15.60    3.19
   0  32   4   30.36    2.95
   0  32   4   28.05    3.14
   0  32   4   30.35    2.64
   0  32  -4   15.12    2.28
   0  32   5  111.65    5.83
   0  32   5   91.64    6.09
   0  32   5  109.27    6.03
   0  32  -5   81.98    6.41
   0  32  -6    2.14    2.45
   0  32   6    3.98    2.08
   0  32   6    3.71    2.01
   0  32   6    5.36    1.91
   0  32   6    3.99    1.99
   0  32   7   30.08    2.74
   0  32   7   20.76    2.01
   0  32   7   24.56    2.66
   0  32  -7   23.02    3.23
   0  32   7   26.28    2.66
   0  32   8    8.58    1.74
   0  32   8    7.08    1.81
   0  32   8    9.38    1.89
   0  32  -8    7.92    2.24
   0  32   9   12.00    1.60
   0  32  -9    8.38    1.87
   0  32   9   12.37    1.56
   0  32  10    2.34    0.90
   0  32 -10    0.74    0.93
   0  32  10    0.85    0.60
   0  33   0   -0.21    1.63
   0  33   1    5.73    2.33
   0  33  -1    3.46    1.73
   0  33   1    5.88    1.92
   0  33  -1    4.25    2.42
   0  33   2   33.84    2.57
   0  33   2   36.08    3.43
   0  33   2   33.79    2.96
   0  33  -2   30.31    3.57
   0  33   3  405.18   16.53
   0  33   3  402.48   15.78
   0  33   3  384.84   15.97
   0  33   4   33.28    2.98
   0  33   4   35.84    2.81
   0  33   4   31.52    3.19
   0  33  -5   -1.19    2.49
   0  33   5    1.22    1.97
   0  33   5    1.09    1.72
   0  33   5    0.25    1.85
   0  33   6    6.32    2.07
   0  33   6    8.69    2.05
   0  33  -6    5.10    2.48
   0  33   6    9.59    2.03
   0  33   7    7.31    1.90
   0  33  -7    7.70    2.39
   0  33   7    8.09    1.90
   0  33   7    9.18    1.92
   0  33  -8   11.58    2.23
   0  33   8   14.00    1.84
   0  33   8   15.99    1.87
   0  33   8   14.40    2.02
   0  33   9    9.13    1.34
   0  33  -9    8.44    1.60
   0  33   9    7.59    1.26
   0  34   0   16.31    2.86
   0  34   0   13.73    2.25
   0  34  -1    3.75    1.78
   0  34  -1    1.99    2.30
   0  34   1    4.35    2.35
   0  34   1    1.96    1.87
   0  34  -2    7.72    1.87
   0  34   2   12.30    1.78
   0  34  -2   10.91    2.83
   0  34   2   14.50    2.61
   0  34   3    1.54    1.51
   0  34  -3    1.90    2.30
   0  34   3    1.47    1.85
   0  34  -3    0.94    1.55
   0  34   3    1.46    2.09
   0  34   4   11.43    1.95
   0  34   4    8.98    2.15
   0  34   4    9.35    2.32
   0  34  -4    6.96    2.58
   0  34  -5   11.90    2.84
   0  34   5   13.45    2.29
   0  34   5   13.78    2.36
   0  34   5   14.83    2.26
   0  34   5   14.44    2.14
   0  34   6    0.93    1.69
   0  34   6    1.06    1.65
   0  34  -6   -0.28    2.05
   0  34   6    0.96    1.65
   0  34   7    7.76    1.74
   0  34   7    8.59    1.78
   0  34   7    7.70    1.83
   0  34  -7    6.86    2.17
   0  34   8   11.01    1.57
   0  34  -8    8.35    1.88
   0  34   8   10.40    1.77
   0  34   8   10.63    1.53
   0  34   9    7.84    0.97
   0  34   9    7.71    1.10
   0  34  -9    6.65    1.25
   0  35   0   -0.10    1.72
   0  35   0   -0.51    2.09
   0  35   1   38.47    3.20
   0  35  -1   31.89    3.00
   0  35  -2    6.25    1.77
   0  35   2    7.16    2.21
   0  35   2    8.02    1.61
   0  35   2    8.15    1.94
   0  35  -2    8.39    2.48
   0  35   3   13.78    1.90
   0  35   3   13.53    2.22
   0  35   3   12.61    2.38
   0  35  -3    7.98    1.82
   0  35  -3   11.30    2.70
   0  35  -4    3.41    2.34
   0  35   4    5.97    1.91
   0  35   4    5.35    1.70
   0  35   4    4.91    2.00
   0  35   5   14.13    2.21
   0  35   5   17.81    2.17
   0  35   5   17.51    2.29
   0  35   5   13.99    2.27
   0  35  -5   13.65    2.66
   0  35   6    6.09    1.75
   0  35   6    5.64    1.74
   0  35   6    4.85    1.66
   0  35  -6    4.73    2.20
   0  35   7    3.23    1.45
   0  35  -7    2.57    1.82
   0  35   7    4.56    1.64
   0  35   7    5.53    1.50
   0  35   8    3.18    1.10
   0  35  -8    1.65    1.35
   0  35   8    1.80    1.11
   0  35   9   17.50    1.14
   0  35  -9   13.04    1.21
   0  36   0   41.35    3.74
   0  36   0   33.29    3.03
   0  36   1   24.91    2.58
   0  36  -1   19.30    2.35
   0  36  -1   22.29    3.06
   0  36   1   28.54    3.09
   0  36   2   20.08    2.31
   0  36   2   21.74    2.69
   0  36  -2   17.00    2.86
   0  36   3   12.36    2.06
   0  36   3   13.58    2.24
   0  36  -3    9.81    2.56
   0  36   3   12.32    1.80
   0  36   4   14.93    2.27
   0  36  -4   10.58    2.51
   0  36   4   13.98    1.98
   0  36   4   16.49    2.17
   0  36   5   14.45    2.03
   0  36   5   14.01    2.13
   0  36   5   15.81    2.11
   0  36  -5   10.11    2.39
   0  36   5   11.70    1.97
   0  36   6    5.26    1.57
   0  36   6    8.53    1.78
   0  36  -6    9.19    2.10
   0  36   6    8.94    1.71
   0  36   7   18.00    1.80
   0  36  -7   17.00    2.11
   0  36   7   18.25    1.81
   0  36   7   21.44    2.03
   0  36   8   18.34    1.42
   0  36  -8   16.35    1.60
   0  36   8   20.27    1.50
   0  37   0    0.23    1.52
   0  37   0   -0.05    1.92
   0  37  -1   17.10    2.69
   0  37   1   18.99    2.57
   0  37  -1   13.38    1.98
   0  37   2    0.84    1.66
   0  37  -2    0.18    1.46
   0  37   2    1.40    1.88
   0  37   3   13.94    2.09
   0  37   3   12.99    1.78
   0  37  -3    8.68    2.33
   0  37   3   13.98    2.21
   0  37  -4    0.74    1.94
   0  37   4    0.42    1.60
   0  37   4    0.89    1.49
   0  37   4   -0.41    1.45
   0  37   4    1.27    1.66
   0  37   5    4.80    1.56
   0  37  -5    5.15    1.98
   0  37   5    5.52    1.68
   0  37   5    3.97    1.53
   0  37   6    8.90    1.57
   0  37   6    8.26    1.48
   0  37   6    9.93    1.69
   0  37  -6    8.07    1.82
   0  37   7   17.52    1.56
   0  37  -7   13.26    1.74
   0  37   7   16.64    1.50
   0  37  -8    2.73    0.69
   0  38   0   14.79    2.42
   0  38   1    0.77    1.75
   0  38  -1    1.46    1.95
   0  38   1    2.19    1.57
   0  38  -1    0.32    1.36
   0  38   2   26.49    2.72
   0  38   2   24.96    2.35
   0  38   3    4.03    1.72
   0  38   3    2.48    1.31
   0  38   3    5.21    1.66
   0  38  -4    0.29    1.72
   0  38   4    1.41    1.35
   0  38   4    3.14    1.41
   0  38   4    1.67    1.54
   0  38   4    2.41    1.51
   0  38  -5    2.68    1.65
   0  38   5    2.46    1.39
   0  38   5    3.13    1.28
   0  38   5    4.45    1.47
   0  38   6    1.28    1.04
   0  38  -6    1.53    1.35
   0  38   6    2.20    1.15
   0  38   7    1.54    0.66
   0  38  -7    1.25    0.93
   0  38   7    1.80    0.74
   0  39   0    0.41    1.30
   0  39   0    1.49    1.75
   0  39  -1    0.41    1.72
   0  39   1    0.18    1.64
   0  39   1    0.36    1.40
   0  39   2   14.50    1.82
   0  39  -2   13.48    2.22
   0  39   2   16.18    2.13
   0  39   3   40.55    2.70
   0  39   3   34.44    2.53
   0  39   3   38.05    2.92
   0  39   4   38.29    2.63
   0  39   4   41.48    2.87
   0  39   5    6.41    1.19
   0  39   5    7.56    1.37
   0  39   6    0.72    0.68
   0  39   6   -0.19    0.79
   0  40   0    6.40    1.80
   0  40  -1   15.70    2.19
   0  40   1   18.78    1.83
   0  40   1   20.25    2.25
   0  40   2   28.99    2.22
   0  40   2   32.18    2.58
   0  40  -2   24.51    2.52
   0  40   3   19.73    1.95
   0  40   3   14.81    1.48
   0  40   3   19.25    1.73
   0  40  -4   14.68    1.89
   0  40   4   16.34    1.46
   0  40  -5    7.69    1.33
   0  40   5    9.44    1.15
   0  40   5    7.33    0.89
   0  40  -6    2.33    0.71
   0  41   0    0.30    1.37
   0  41   1    2.66    1.39
   0  41  -1    1.81    1.36
   0  41   2   17.91    1.57
   0  41  -2   15.80    1.97
   0  41   3   33.33    2.21
   0  41  -3   23.11    2.21
   0  41  -4   -0.04    1.02
   0  41   4   -0.56    0.87
   0  41  -5    0.47    0.66
   0  42   0   13.91    1.59
   0  42   1   16.05    1.68
   0  42  -1   13.39    1.60
   0  42  -2   13.87    1.56
   0  42   2   17.31    1.55
   0  42  -3    0.60    0.87
   0  42   3    0.06    0.74
   0  42  -4    1.75    0.66
   0  43   0   -0.34    0.78
   0  43  -1    2.06    0.85
   0  43   1    3.00    0.81
   0  43  -2    3.80    0.82
   0  43   2    4.16    0.73
   1 -44  -3    5.21    0.91
   1 -44  -2    5.98    1.09
   1 -44  -1   11.00    1.20
   1 -44   0    3.43    0.86
  -1 -44  -1    2.23    0.89
   1 -44   1    1.52    0.94
  -1 -44  -2    6.42    0.96
   1 -44   2    4.08    1.10
  -1 -43   4    3.66    1.12
   1 -43  -4    4.16    1.64
   1 -43  -3   20.17    1.76
  -1 -43   3   14.30    1.75
  -1 -43   2    1.28    1.06
  -1 -43   1    2.31    0.73
   1 -43  -1    1.90    0.96
   1 -43   0    7.36    1.06
  -1 -43   0   11.51    1.17
   1 -43   1    6.38    0.98
   1 -43   1    8.44    0.83
  -1 -43  -2    1.25    1.23
   1 -43   2    0.34    1.01
   1 -43   3    3.86    1.15
  -1 -43  -3    6.22    1.26
   1 -43   3    2.85    1.01
  -1 -42   5    2.06    1.21
   1 -42  -5    1.79    0.94
  -1 -42   4    5.89    1.58
   1 -42  -4    5.33    1.43
  -1 -42   3    1.82    1.26
   1 -42  -3    1.12    1.19
  -1 -42   2    7.47    1.37
  -1 -42   1   34.37    2.15
   1 -42  -1   29.05    2.30
  -1 -42   1   30.75    2.30
   1 -42   0   15.74    1.56
   1 -42   0   24.51    1.92
  -1 -42  -1    7.26    1.38
   1 -42   1    5.31    0.99
   1 -42   1    3.16    1.08
   1 -42   2    3.68    1.21
   1 -42   3    2.25    1.43
  -1 -42  -3    4.40    1.43
   1 -42   4    7.39    1.43
  -1 -42  -4    9.96    1.66
  -1 -41   5    7.28    1.66
   1 -41  -5    6.04    1.41
  -1 -41   4    6.63    1.53
   1 -41  -4    3.48    1.33
  -1 -41   3   52.20    3.27
   1 -41  -3   43.28    3.10
  -1 -41   2   37.32    2.39
  -1 -41   2   50.21    3.09
  -1 -41   1   98.68    4.95
  -1 -41   1  103.26    5.12
   1 -41   0   23.33    2.14
   1 -41   0   28.35    2.35
   1 -41   1    6.72    1.49
   1 -41   1    7.33    1.30
  -1 -41  -1   10.87    1.67
   1 -41   2    9.13    1.60
  -1 -41  -3   18.35    1.74
   1 -41   3    9.51    1.65
   1 -41   4    1.71    1.53
  -1 -41  -4    2.00    1.49
  -1 -41  -5   -0.34    1.05
   1 -41   5    0.08    1.00
  -1 -41  -5    0.22    0.83
   1 -41   5    0.16    1.12
  -1 -40   6    5.14    1.21
   1 -40  -6    5.97    1.09
   1 -40  -5   21.35    1.73
  -1 -40   5   20.60    1.57
   1 -40  -4   31.75    2.57
  -1 -40   4   35.60    2.82
   1 -40  -3   22.41    2.44
  -1 -40   3   28.70    2.58
  -1 -40   2   33.46    2.71
  -1 -40   2   26.65    2.08
   1 -40  -1   19.59    2.33
  -1 -40   1   27.02    2.23
  -1 -40   1   24.83    2.37
  -1 -40   0   27.45    2.31
  -1 -40   0   24.33    2.03
   1 -40   0   14.39    1.93
   1 -40   0   16.47    2.09
   1 -40   1   15.44    1.82
   1 -40   1   12.98    1.91
   1 -40   2    2.31    1.55
   1 -40   2    1.07    0.96
   1 -40   3    2.54    1.55
  -1 -40  -3    3.45    1.53
   1 -40   4   49.80    3.67
  -1 -40  -4   79.87    3.92
  -1 -40  -5   13.44    1.68
   1 -40   5   11.18    1.66
   1 -40   5    9.76    1.29
   1 -40   6    0.45    0.85
  -1 -40  -6    0.74    0.99
  -1 -39   7    8.11    1.27
  -1 -39   7   10.04    1.37
   1 -39  -7    5.63    0.82
   1 -39  -6   12.95    1.38
   1 -39  -6    9.99    1.21
  -1 -39   6   12.52    1.51
  -1 -39   5    3.23    1.65
   1 -39  -5    3.76    1.40
   1 -39  -5    2.23    1.07
   1 -39  -4    8.62    1.23
   1 -39  -4   12.38    1.98
   1 -39  -3    4.36    1.85
  -1 -39   3   10.29    2.11
  -1 -39   2   63.30    3.84
  -1 -39   2   69.28    4.39
   1 -39  -1   23.19    2.60
   1 -39  -1   18.37    2.06
  -1 -39   1   31.04    2.65
  -1 -39   1   32.54    2.49
   1 -39   0   15.26    2.12
   1 -39   0   18.22    2.28
  -1 -39   0   27.72    2.28
  -1 -39   0   24.66    2.38
  -1 -39  -1   10.82    2.07
   1 -39   1    7.38    1.86
   1 -39   1    5.80    1.59
   1 -39   2   37.19    3.09
   1 -39   2   34.95    2.52
   1 -39   3   30.84    2.98
  -1 -39  -3   42.01    3.15
  -1 -39  -4    3.19    1.56
   1 -39   4    2.38    1.59
   1 -39   5   18.21    1.53
   1 -39   5   21.78    2.07
   1 -39   6    1.73    1.18
   1 -39   6    0.49    0.77
  -1 -39  -6    2.37    1.05
   1 -38  -8    8.74    2.12
  -1 -38   8    8.13    1.19
  -1 -38   7   10.43    1.55
   1 -38  -7    9.32    1.26
   1 -38  -7    6.61    0.87
  -1 -38   7    9.74    1.38
   1 -38  -6    7.68    1.41
   1 -38  -6    7.48    1.36
   1 -38  -5    0.30    1.46
  -1 -38   5    3.21    1.71
   1 -38  -5    0.46    1.25
   1 -38  -4   36.67    3.00
  -1 -38   4   40.27    3.32
   1 -38  -3   23.82    2.83
  -1 -38   3   28.90    2.90
  -1 -38   2   60.94    3.95
  -1 -38   2   75.58    4.63
  -1 -38   1   43.90    3.05
   1 -38  -1   24.38    2.56
   1 -38  -1   29.76    3.03
  -1 -38   1   42.13    3.18
  -1 -38   0   81.64    4.42
   1 -38   0   52.22    4.13
   1 -38   0   56.19    4.25
  -1 -38   0   84.84    4.60
   1 -38   1   23.72    2.42
   1 -38   1   22.97    2.69
   1 -38   2    0.03    1.29
   1 -38   2    0.20    1.99
   1 -38   3    8.45    1.21
  -1 -38  -3   12.13    2.16
   1 -38   3    7.89    2.15
  -1 -38  -4    3.96    1.73
   1 -38   4    2.65    1.18
   1 -38   4    3.25    1.83
   1 -38   5    1.14    1.12
  -1 -38  -5    1.58    1.38
   1 -38   6    2.36    1.02
   1 -38   6    3.24    1.16
  -1 -38  -6    3.67    1.08
   1 -38   6    2.45    0.99
   1 -38   7    0.18    0.82
   1 -38   7    0.32    0.71
  -1 -37   8    3.09    1.48
   1 -37  -8    3.15    1.14
  -1 -37   8    1.73    0.76
   1 -37  -7    0.91    0.88
  -1 -37   7    1.16    1.23
   1 -37  -7    1.52    1.25
   1 -37  -6    5.80    1.46
   1 -37  -6    3.24    1.42
   1 -37  -5    5.63    1.79
   1 -37  -5    4.51    1.57
  -1 -37   5    4.25    1.98
   1 -37  -4   26.90    2.77
  -1 -37   4   28.94    3.03
  -1 -37   3    6.95    1.39
   1 -37  -3    4.53    1.34
   1 -37  -3    7.56    2.18
  -1 -37   3    9.53    2.28
  -1 -37   2   50.88    3.76
  -1 -37   2   44.20    3.16
  -1 -37   1   74.06    4.21
   1 -37  -1   49.77    4.17
   1 -37  -1   49.12    3.86
  -1 -37   1   72.01    4.38
  -1 -37   0    6.77    1.88
   1 -37   0    8.02    2.10
  -1 -37   0    9.07    2.03
   1 -37   0    6.14    2.14
   1 -37   1    8.98    1.95
   1 -37   1    9.22    2.37
  -1 -37  -1   13.00    2.29
  -1 -37  -1   11.40    1.77
   1 -37   2    2.54    2.05
   1 -37   2    0.35    1.36
   1 -37   3    7.47    1.33
   1 -37   3    7.09    2.21
  -1 -37  -3   10.00    2.15
   1 -37   4    2.41    1.34
   1 -37   4    1.48    1.99
  -1 -37  -4    4.46    1.84
  -1 -37  -5    7.60    1.72
   1 -37   5    6.08    1.48
  -1 -37  -6    1.75    1.22
   1 -37   6    2.13    1.39
   1 -37   6    1.01    1.15
   1 -37   6    1.71    1.20
   1 -37   7    3.63    0.91
   1 -37   7    2.20    0.63
   1 -37   7    3.26    1.26
  -1 -37  -7    1.70    0.68
  -1 -37  -8    0.01    0.73
  -1 -36   9    6.64    1.19
   1 -36  -8   19.36    1.63
  -1 -36   8   17.34    1.74
  -1 -36   8   15.10    1.44
   1 -36  -7   32.68    2.41
  -1 -36   7   33.46    2.51
   1 -36  -7   33.63    2.09
   1 -36  -6    1.74    1.51
   1 -36  -6    2.92    1.55
   1 -36  -5    3.74    1.68
   1 -36  -5    6.32    1.93
  -1 -36   5    3.64    2.13
  -1 -36   4    4.14    2.25
   1 -36  -4    3.17    1.98
   1 -36  -4    3.43    1.64
  -1 -36   3   17.23    2.72
   1 -36  -3   15.16    2.55
  -1 -36   3   15.86    1.84
   1 -36  -3   10.61    1.78
   1 -36  -2   28.77    3.30
  -1 -36   2   33.88    2.87
  -1 -36   2   36.35    3.42
  -1 -36   1  123.03    6.35
  -1 -36   1  121.88    6.21
   1 -36   0   10.44    2.26
   1 -36   0   11.92    2.39
  -1 -36   0   12.93    2.12
  -1 -36   0   15.71    2.34
  -1 -36  -1    8.17    1.74
   1 -36   1    5.39    1.93
  -1 -36  -1   10.38    2.23
   1 -36   1    3.45    2.08
   1 -36   2   12.16    2.47
   1 -36   2   12.21    1.91
   1 -36   3    8.42    1.48
  -1 -36  -3   13.17    2.31
   1 -36   3    5.96    1.58
   1 -36   3   11.39    2.52
   1 -36   4   17.41    2.69
  -1 -36  -4   20.90    2.54
   1 -36   4   14.69    2.03
   1 -36   5   19.72    2.20
   1 -36   5   20.29    2.44
   1 -36   6   17.03    1.99
   1 -36   6   17.09    2.16
   1 -36   6   13.29    1.99
   1 -36   7    2.16    1.21
   1 -36   7    2.64    1.07
  -1 -36  -7    2.56    0.89
  -1 -36  -8    7.24    2.16
  -1 -36  -8    3.57    0.90
   1 -36   8    5.39    1.14
   1 -35  -9    3.12    0.60
  -1 -35   9    6.40    1.47
   1 -35  -8    7.20    1.13
  -1 -35   8    9.24    1.44
   1 -35  -7    6.25    1.73
   1 -35  -7    5.65    1.36
  -1 -35   7    6.42    1.78
   1 -35  -7    4.27    1.19
   1 -35  -6    2.14    1.69
   1 -35  -6    0.70    1.14
   1 -35  -6    2.80    1.63
  -1 -35   5    0.08    2.18
   1 -35  -5    1.17    1.66
   1 -35  -5    1.68    1.86
   1 -35  -4    3.04    2.19
  -1 -35   4    4.06    2.35
  -1 -35   3   64.38    4.07
   1 -35  -3   61.10    4.60
  -1 -35   3   72.03    4.83
  -1 -35   2   10.53    2.38
  -1 -35   2    8.47    1.87
   1 -35  -2    6.64    2.42
   1 -35  -2    4.37    1.44
  -1 -35   1   35.71    3.14
  -1 -35   1   37.11    2.99
   1 -35   0   49.34    4.13
   1 -35   0   46.87    4.06
   1 -35   1   20.88    2.96
  -1 -35  -1   28.58    2.54
   1 -35   1   20.64    2.65
   1 -35   2    1.71    1.61
   1 -35   2    0.86    2.28
   1 -35   3   22.79    2.34
   1 -35   3   19.10    2.06
   1 -35   3   16.38    2.81
   1 -35   3   21.54    2.97
   1 -35   4    3.86    1.70
   1 -35   4    2.64    2.12
   1 -35   4    3.68    2.25
   1 -35   5   -0.03    1.60
  -1 -35  -5   -0.10    1.67
   1 -35   5   -1.27    1.94
   1 -35   6   18.13    2.32
   1 -35   6   17.47    2.21
   1 -35   6   21.52    2.43
   1 -35   7   14.69    1.93
   1 -35   7   18.03    1.94
  -1 -35  -7   16.67    1.56
   1 -35   7   17.93    1.83
   1 -35   7   11.89    1.47
  -1 -35  -8    8.37    1.69
   1 -35   8    7.66    1.56
   1 -35   8    3.94    0.66
   1 -34 -10    9.11    1.07
   1 -34  -9    1.39    0.84
  -1 -34   9    1.92    1.31
   1 -34  -9    2.31    1.27
   1 -34  -8    3.63    1.25
  -1 -34   8    4.17    1.35
   1 -34  -7   13.31    1.78
   1 -34  -7   16.54    2.29
   1 -34  -7   15.76    1.89
  -1 -34   7   18.74    2.29
   1 -34  -6   19.82    2.33
  -1 -34   6   19.32    2.82
   1 -34  -6   14.06    1.90
   1 -34  -6   20.17    2.51
  -1 -34   5   62.29    4.36
   1 -34  -5   63.26    4.08
   1 -34  -4   29.01    3.18
  -1 -34   4   35.67    3.48
  -1 -34   3   42.02    3.76
  -1 -34   3   45.49    3.21
   1 -34  -3   39.92    3.77
   1 -34  -2   25.25    3.14
  -1 -34   2   32.58    3.25
  -1 -34   2   26.18    2.62
  -1 -34   1    5.13    2.07
   1 -34  -1    2.44    1.83
   1 -34   0   17.74    2.72
  -1 -34   0   28.08    2.83
   1 -34   0   17.28    2.68
  -1 -34   0   28.39    2.71
   1 -34   1   31.58    3.70
  -1 -34  -1   51.42    3.79
   1 -34   1   37.38    3.48
  -1 -34  -1   55.48    3.52
   1 -34   2    3.60    2.46
   1 -34   2    1.88    1.63
  -1 -34  -2    5.46    2.18
   1 -34   3   45.95    3.52
   1 -34   3   58.51    4.47
   1 -34   3   49.76    4.29
   1 -34   3   46.55    3.67
   1 -34   4   31.93    2.97
   1 -34   4   33.31    3.64
   1 -34   4   31.45    3.45
   1 -34   5    6.25    2.33
   1 -34   5    7.25    1.96
   1 -34   6    6.39    2.11
   1 -34   6    7.40    1.98
   1 -34   6    8.08    2.11
  -1 -34  -6   11.69    1.87
   1 -34   7    4.82    1.52
   1 -34   7    3.72    1.62
  -1 -34  -7    2.47    1.19
   1 -34   7    3.17    1.70
   1 -34   7    2.11    1.21
   1 -34   8    2.33    0.85
   1 -34   8    1.52    1.16
   1 -34   8    3.49    1.35
   1 -34   9    4.35    1.05
  -1 -34  -9    3.42    1.08
  -1 -34  -9    4.50    1.01
  -1 -33  10   16.48    1.59
   1 -33 -10   16.90    1.63
   1 -33 -10   12.24    1.19
   1 -33  -9   28.20    2.16
   1 -33  -9   23.19    1.90
  -1 -33   9   25.60    2.24
  -1 -33   8    7.28    1.56
   1 -33  -8    6.11    1.57
  -1 -33   8    7.43    1.82
  -1 -33   7    4.01    1.92
  -1 -33   7    4.78    1.94
   1 -33  -7    8.81    2.09
   1 -33  -7    8.28    1.65
   1 -33  -7    6.45    1.70
  -1 -33   6    7.35    2.02
   1 -33  -6    4.24    1.60
   1 -33  -6    5.13    1.86
  -1 -33   6    4.82    2.32
   1 -33  -5   25.33    2.77
   1 -33  -5   17.39    2.08
   1 -33  -4   72.55    4.95
  -1 -33   4   66.96    4.94
  -1 -33   3    3.70    1.54
   1 -33  -3    1.96    2.19
   1 -33  -2   22.57    2.55
  -1 -33   2   26.98    2.95
   1 -33  -2   26.06    3.08
  -1 -33   2   28.58    2.65
  -1 -33   1   25.68    2.66
   1 -33  -1   19.20    2.62
  -1 -33   1   24.66    2.76
   1 -33   0    2.29    2.05
  -1 -33   0    5.39    1.80
   1 -33   0    3.97    2.15
  -1 -33   0    6.82    2.03
   1 -33   1    3.78    2.02
  -1 -33  -1    4.89    1.65
   1 -33   1    2.95    2.15
  -1 -33  -1    7.78    2.19
   1 -33   2   43.93    3.58
   1 -33   2   41.75    3.42
   1 -33   2   42.55    4.07
   1 -33   2   48.03    4.13
   1 -33   3    5.78    1.94
   1 -33   3    5.43    2.65
   1 -33   3    5.52    2.60
  -1 -33  -3    4.64    2.10
   1 -33   3    2.22    1.56
   1 -33   4   19.62    3.06
   1 -33   4   24.23    3.24
  -1 -33  -4   30.78    2.87
   1 -33   4   21.84    2.71
  -1 -33  -5   11.41    2.28
   1 -33   5    8.58    2.57
   1 -33   5   11.59    2.30
   1 -33   6   24.21    2.80
   1 -33   6   26.81    3.00
   1 -33   6   24.60    2.82
  -1 -33  -6   33.98    2.73
   1 -33   7   15.99    1.86
   1 -33   7   18.25    2.42
   1 -33   7   18.47    2.15
   1 -33   7   20.44    2.47
  -1 -33  -7   19.71    1.90
   1 -33   8    8.58    1.66
   1 -33   8    3.98    0.77
   1 -33   8    6.22    1.14
   1 -33   8    4.88    1.63
  -1 -33  -9    6.46    1.43
   1 -33   9    3.39    1.26
   1 -33   9    6.45    1.45
   1 -32 -10    3.72    1.05
   1 -32 -10    4.42    1.53
  -1 -32  10    5.58    1.27
  -1 -32   9   12.11    1.38
   1 -32  -9   14.54    1.92
   1 -32  -9   10.64    1.75
  -1 -32   9   12.11    1.93
  -1 -32   8    1.59    1.78
   1 -32  -8    0.94    1.52
  -1 -32   8    1.30    1.41
   1 -32  -7   29.71    2.49
  -1 -32   7   22.51    2.71
   1 -32  -7   24.05    2.52
   1 -32  -7   28.44    2.98
  -1 -32   7   23.02    2.69
  -1 -32   6   35.06    3.16
  -1 -32   6   35.96    3.40
   1 -32  -6   39.76    3.29
   1 -32  -5   86.60    5.52
   1 -32  -4   19.83    2.94
  -1 -32   4   28.35    3.16
  -1 -32   3   15.88    2.02
  -1 -32   3   20.51    2.63
   1 -32  -2   37.17    3.61
   1 -32  -2   29.48    3.00
  -1 -32   1   24.93    2.68
  -1 -32   1   25.24    2.66
  -1 -32   0   13.58    2.09
  -1 -32   0   13.19    2.26
   1 -32   0    7.90    2.21
   1 -32   0    7.44    2.32
   1 -32   1   85.77    5.76
   1 -32   1   83.54    5.91
   1 -32   1   80.15    6.05
   1 -32   2   43.48    4.13
   1 -32   2   49.70    3.81
   1 -32   2   44.38    4.18
   1 -32   2   39.35    3.47
   1 -32   3   74.40    5.44
   1 -32   3   63.13    4.74
   1 -32   3   68.92    5.32
   1 -32   3   68.40    4.59
   1 -32   4   28.69    3.41
   1 -32   4   29.30    3.55
   1 -32   4   27.11    3.01
   1 -32   4   24.31    2.25
   1 -32   5   17.82    3.04
  -1 -32  -5   22.11    2.57
   1 -32   5   15.68    2.60
   1 -32   6    2.80    2.05
   1 -32   6    1.21    2.04
   1 -32   6    1.75    2.34
  -1 -32  -7   14.74    1.78
   1 -32   7   12.63    1.82
   1 -32   7   14.56    2.39
   1 -32   7   15.89    2.40
   1 -32   7   12.81    2.06
   1 -32   8   16.59    2.14
   1 -32   8   11.34    1.25
   1 -32   8   17.18    2.13
   1 -32   8   16.07    1.69
  -1 -32  -9   24.10    2.08
   1 -32   9   25.45    2.05
   1 -32   9   20.32    1.93
  -1 -32 -10    3.40    0.84
   1 -31 -11    0.91    0.87
   1 -31 -11    1.24    0.83
  -1 -31  10    2.35    1.45
  -1 -31  10    4.18    1.34
   1 -31 -10    2.73    1.23
   1 -31 -10    3.10    1.32
   1 -31  -9    2.71    1.70
  -1 -31   9    4.36    1.82
   1 -31  -9    2.06    1.51
  -1 -31   9    2.67    1.15
  -1 -31   8   18.31    2.58
   1 -31  -8   17.47    2.36
  -1 -31   8   20.72    2.28
  -1 -31   7   19.86    2.67
   1 -31  -7   23.80    2.36
  -1 -31   7   22.22    2.84
  -1 -31   6   18.49    2.84
   1 -31  -6   20.39    2.48
  -1 -31   6   14.60    2.50
   1 -31  -5   14.35    2.46
  -1 -31   4    7.76    2.31
   1 -31  -4    4.65    2.32
  -1 -31   3   68.91    4.67
  -1 -31   3   67.92    4.13
   1 -31  -2   19.84    2.48
  -1 -31   2   28.20    2.55
   1 -31  -2   20.65    3.09
  -1 -31   2   33.51    2.99
  -1 -31   1   10.50    2.07
  -1 -31   1   11.46    2.05
  -1 -31   0   93.20    4.84
  -1 -31   0   89.93    5.06
   1 -31   0   55.33    4.73
   1 -31   0   57.96    4.81
   1 -31   1   49.55    4.64
   1 -31   1   49.03    4.36
   1 -31   1   51.97    4.20
   1 -31   2   34.22    3.72
   1 -31   2   35.32    3.57
   1 -31   2   33.87    3.12
   1 -31   3    8.16    2.53
   1 -31   3    7.28    1.75
   1 -31   3    7.13    2.71
   1 -31   4   26.32    3.51
   1 -31   4   26.61    3.36
   1 -31   4   23.03    2.25
   1 -31   5   21.63    3.16
  -1 -31  -5   23.16    2.65
   1 -31   5   16.59    2.76
   1 -31   6   26.70    3.13
   1 -31   6   29.65    3.29
   1 -31   6   22.43    2.97
  -1 -31  -6   29.78    2.76
   1 -31   7   18.96    2.65
   1 -31   7   16.91    2.29
   1 -31   7   19.25    2.74
  -1 -31  -7   18.73    2.01
   1 -31   8    5.89    1.14
   1 -31   8    8.78    2.12
   1 -31   8    8.87    2.00
   1 -31   8    8.22    1.48
   1 -31   9    3.32    1.42
  -1 -31  -9    3.23    1.31
   1 -31   9    3.17    1.54
  -1 -31 -10   13.65    1.52
   1 -30 -11    2.52    1.19
  -1 -30  11    2.60    0.83
  -1 -30  10    2.03    1.63
   1 -30 -10    1.86    1.33
   1 -30 -10    1.28    1.31
  -1 -30  10    1.15    1.37
  -1 -30   9    3.16    1.30
  -1 -30   9    4.20    1.96
   1 -30  -9    4.86    1.88
   1 -30  -9    3.60    1.71
   1 -30  -8   19.99    2.56
  -1 -30   8   19.53    2.33
   1 -30  -8   19.96    2.74
  -1 -30   8   21.77    2.65
  -1 -30   7   87.58    5.71
  -1 -30   7   90.84    5.76
   1 -30  -7  106.35    5.60
  -1 -30   6   43.99    3.71
   1 -30  -6   44.50    3.55
  -1 -30   6   37.25    3.52
  -1 -30   5    8.29    2.04
   1 -30  -5   11.40    2.40
  -1 -30   4    5.29    2.13
   1 -30  -4    1.18    2.14
  -1 -30   3   16.16    1.99
  -1 -30   3   19.64    2.52
  -1 -30   2   81.95    4.59
   1 -30  -2   60.38    4.90
  -1 -30   2   83.73    4.88
   1 -30  -2   57.91    4.39
  -1 -30   1  144.26    7.03
  -1 -30   1  152.09    7.12
   1 -30   0   47.56    4.12
   1 -30   0   47.55    4.18
   1 -30   1   41.21    3.89
   1 -30   1   45.62    4.20
   1 -30   1   37.84    3.60
   1 -30   2   34.41    3.71
   1 -30   2   32.92    3.49
   1 -30   2   36.27    3.12
   1 -30   3    9.45    2.83
   1 -30   3   11.69    2.62
   1 -30   3   12.08    2.03
   1 -30   4   12.01    1.70
   1 -30   4   11.35    2.83
   1 -30   4   10.32    2.69
   1 -30   5   23.40    3.28
   1 -30   5   30.29    3.53
   1 -30   5   23.45    3.13
  -1 -30  -6   28.08    2.64
   1 -30   6   25.29    3.37
   1 -30   6   23.11    2.99
   1 -30   6   23.98    3.11
  -1 -30  -7   61.88    3.90
   1 -30   7   62.98    4.30
   1 -30   7   61.95    4.64
   1 -30   7   65.19    4.59
   1 -30   8   21.95    2.71
   1 -30   8   19.40    2.48
   1 -30   8   17.40    2.00
   1 -30   9    6.07    1.64
   1 -30   9    8.27    1.77
   1 -30  10    9.65    1.43
   1 -30  10    5.76    1.48
  -1 -30 -10    7.68    1.58
  -1 -30 -10    5.30    1.14
  -1 -29  11   19.07    2.12
  -1 -29  11   17.42    1.52
   1 -29 -11   21.97    1.94
   1 -29 -10    7.70    1.78
  -1 -29  10    8.44    1.97
   1 -29 -10    8.82    1.70
   1 -29  -9    3.81    1.91
  -1 -29   9    6.20    2.17
  -1 -29   9    5.10    1.40
   1 -29  -9    7.36    2.01
   1 -29  -8   29.45    3.27
  -1 -29   8   25.54    3.09
  -1 -29   8   22.92    2.58
  -1 -29   7   62.62    4.50
   1 -29  -7   73.73    4.40
  -1 -29   7   62.23    4.68
  -1 -29   6  148.25    8.65
  -1 -29   6  161.88    8.87
   1 -29  -6  177.42    8.83
  -1 -29   5   14.56    2.30
   1 -29  -5   11.18    2.47
   1 -29  -4   44.57    3.89
  -1 -29   4   43.70    3.65
  -1 -29   3    8.54    2.01
   1 -29  -3    3.53    2.19
   1 -29  -2    9.61    1.98
  -1 -29   2   17.10    2.07
  -1 -29   2   18.62    2.35
   1 -29  -2   11.95    2.44
  -1 -29   1   83.11    4.41
   1 -29  -1   46.17    4.06
   1 -29   0   48.85    4.75
   1 -29   0   52.10    4.26
   1 -29   0   52.41    4.24
   1 -29   1   37.50    3.93
   1 -29   1   40.62    3.55
   1 -29   1   37.39    3.64
   1 -29   2   32.00    3.61
   1 -29   2   34.98    3.49
   1 -29   2   35.71    3.07
   1 -29   3    2.55    1.58
   1 -29   3    5.92    2.40
   1 -29   3    5.75    2.67
   1 -29   4   15.96    3.22
   1 -29   4   14.10    1.84
   1 -29   5   17.97    3.60
   1 -29   5   28.61    3.75
   1 -29   5   21.36    3.22
   1 -29   6   23.64    3.05
   1 -29   6   19.76    2.87
  -1 -29  -6   22.08    2.46
   1 -29   6   15.62    3.24
   1 -29   6   21.80    3.40
   1 -29   7    0.89    2.67
   1 -29   7    3.52    1.88
   1 -29   7    5.46    2.77
   1 -29   7    5.52    2.45
   1 -29   8   36.75    3.50
   1 -29   8   46.27    3.62
   1 -29   8   49.61    3.82
   1 -29   8   43.16    3.14
   1 -29   9   16.88    2.39
   1 -29  10   29.89    2.40
   1 -29  10   31.41    2.16
  -1 -29 -10   25.55    1.87
   1 -28 -12    3.16    0.79
  -1 -28  11   17.18    2.09
   1 -28 -11   18.67    1.78
  -1 -28  11   18.06    1.65
   1 -28 -10    2.90    1.68
  -1 -28  10    3.04    1.95
   1 -28  -9   12.93    2.36
  -1 -28   9   11.08    1.70
  -1 -28   9   13.58    2.50
   1 -28  -9   14.28    2.43
  -1 -28   8   10.55    2.06
  -1 -28   8   12.75    2.62
   1 -28  -8   17.16    2.81
   1 -28  -7   23.57    2.41
  -1 -28   7   19.42    2.95
  -1 -28   7   19.54    2.65
  -1 -28   6    2.79    1.99
   1 -28  -6    0.42    1.72
  -1 -28   6    1.50    2.04
   1 -28  -5   15.72    2.58
  -1 -28   5   21.56    2.60
   1 -28  -4   10.62    2.47
  -1 -28   4   15.09    2.33
  -1 -28   3   22.83    2.59
  -1 -28   3   20.35    2.13
   1 -28  -2   81.38    5.42
   1 -28  -2   73.03    5.67
   1 -28  -1   33.11    3.13
  -1 -28   1   43.21    3.12
   1 -28   0   12.57    2.83
   1 -28   0   10.96    2.27
   1 -28   0   11.48    2.18
   1 -28   1   13.60    2.25
   1 -28   1   14.71    2.55
   1 -28   1   10.67    2.72
   1 -28   2    0.24    2.30
   1 -28   2    0.71    1.61
   1 -28   2    0.92    1.96
   1 -28   3   33.03    2.87
   1 -28   3   35.78    3.70
   1 -28   3   36.00    3.51
   1 -28   4    3.57    2.80
   1 -28   4    3.19    2.36
   1 -28   4    4.51    1.41
   1 -28   4    0.99    2.76
   1 -28   5    8.56    2.93
   1 -28   5   10.52    2.59
   1 -28   5   10.46    2.96
   1 -28   5    7.30    2.77
   1 -28   6   33.37    3.49
   1 -28   6   33.04    3.95
  -1 -28  -6   36.75    3.07
   1 -28   6   31.36    3.88
   1 -28   6   35.29    4.09
   1 -28   6   33.63    3.63
   1 -28   7   94.37    5.79
  -1 -28  -7   81.80    5.01
   1 -28   7   95.09    5.89
   1 -28   7   87.31    5.89
   1 -28   7   80.71    5.34
   1 -28   7   80.14    5.65
   1 -28   8   68.65    4.63
   1 -28   8   63.55    4.51
   1 -28   8   60.34    3.78
   1 -28   8   62.83    4.13
   1 -28   9    1.54    1.86
   1 -28   9    6.31    2.21
  -1 -28 -10    1.95    1.06
   1 -28  10    1.72    1.49
   1 -28  10    2.72    1.28
  -1 -28 -11    1.16    0.99
  -1 -27  12   -0.01    1.59
   1 -27 -12    0.30    1.10
   1 -27 -11   10.13    1.71
  -1 -27  11   10.22    1.47
  -1 -27  11    9.38    1.95
   1 -27 -11   10.93    1.57
  -1 -27  10    6.71    2.20
   1 -27 -10    8.49    1.89
   1 -27  -9   12.28    2.39
   1 -27  -9    8.87    2.36
  -1 -27   9   11.05    2.50
  -1 -27   9    9.70    1.66
  -1 -27   8    4.20    2.44
  -1 -27   8    1.77    1.78
   1 -27  -7    5.84    1.81
  -1 -27   7    4.10    1.99
  -1 -27   6   11.60    2.21
   1 -27  -6    7.67    2.05
  -1 -27   6    6.03    2.23
   1 -27  -5    2.80    1.94
  -1 -27   5   10.33    2.19
   1 -27  -4    3.52    2.02
  -1 -27   4   13.06    2.14
  -1 -27   3   14.04    1.81
  -1 -27   3   14.87    2.21
   1 -27  -2   28.20    2.65
  -1 -27   2   31.40    2.68
   1 -27  -2   26.07    2.93
  -1 -27   1   67.59    3.92
   1 -27  -1   48.99    3.91
   1 -27   0   24.92    3.20
   1 -27   0   27.16    2.94
   1 -27   0   26.16    2.94
   1 -27   1   25.81    2.63
   1 -27   1   25.15    3.07
   1 -27   1   21.36    2.77
   1 -27   2   66.33    4.87
   1 -27   2   65.14    4.31
   1 -27   2   60.75    4.56
   1 -27   3   47.91    4.45
   1 -27   3   50.07    4.10
   1 -27   3   53.20    3.63
   1 -27   3   46.75    4.47
   1 -27   4   18.80    3.19
   1 -27   4   21.65    3.01
   1 -27   4   18.47    3.33
   1 -27   4   18.36    2.06
   1 -27   5    3.07    2.73
   1 -27   5    4.18    2.34
   1 -27   5    2.45    2.58
   1 -27   6   49.31    4.60
   1 -27   6   45.63    4.31
   1 -27   6   48.74    4.05
   1 -27   7    9.66    3.10
  -1 -27  -7    6.42    1.66
   1 -27   7    9.69    3.01
   1 -27   7   10.71    2.76
   1 -27   7    6.18    2.05
   1 -27   7    6.90    2.91
   1 -27   8   37.93    2.76
   1 -27   8   43.64    3.77
   1 -27   8   40.39    3.93
   1 -27   8   40.96    3.86
   1 -27   8   35.92    3.05
   1 -27   9    2.19    2.29
   1 -27   9    2.45    2.04
   1 -27  10   12.37    2.15
   1 -27  10   13.47    1.78
   1 -27  11   14.08    1.63
  -1 -27 -11   11.32    1.49
   1 -27  11   10.66    1.03
   1 -26 -12    6.28    1.49
  -1 -26  12    4.86    1.63
   1 -26 -12    4.72    1.02
  -1 -26  11    3.25    1.86
  -1 -26  11    3.65    1.36
   1 -26 -11    4.61    1.47
   1 -26 -11    4.06    1.58
  -1 -26  10   18.19    2.73
   1 -26 -10   20.13    2.44
  -1 -26   9    2.65    2.36
  -1 -26   9    3.25    1.42
   1 -26  -9    4.59    2.29
  -1 -26   8   35.49    3.56
  -1 -26   8   30.69    2.85
   1 -26  -7   42.03    3.12
  -1 -26   7   37.06    3.24
  -1 -26   7   35.68    3.57
  -1 -26   6   49.89    4.06
   1 -26  -6   58.99    4.11
  -1 -26   6   54.51    3.90
   1 -26  -5   -0.96    1.81
  -1 -26   5    1.23    1.76
   1 -26  -4   29.54    3.04
  -1 -26   4   27.98    2.74
  -1 -26   3    2.55    1.58
  -1 -26   3    2.35    1.21
   1 -26  -3    2.29    1.74
   1 -26  -2   58.64    4.43
   1 -26  -2   58.27    4.06
  -1 -26   1   70.46    3.83
   1 -26  -1   46.66    3.80
   1 -26   0   13.39    2.19
   1 -26   0   15.00    2.66
   1 -26   0   11.65    2.15
   1 -26   1   92.65    6.20
   1 -26   1   87.71    6.01
   1 -26   1   87.80    5.92
   1 -26   2   11.75    2.33
   1 -26   2   14.82    2.69
   1 -26   2   17.60    2.18
   1 -26   3    3.80    2.21
   1 -26   3    1.40    2.61
   1 -26   3    1.92    1.97
   1 -26   3    2.77    2.50
   1 -26   3    2.47    1.48
   1 -26   4   10.61    2.57
   1 -26   4   10.14    1.64
   1 -26   4    8.31    2.74
   1 -26   5   15.83    3.22
   1 -26   5   19.10    3.26
   1 -26   5   19.12    2.82
   1 -26   5   15.08    3.04
   1 -26   6    3.31    2.78
   1 -26   6   -0.26    2.62
   1 -26   6    8.57    2.98
   1 -26   6    3.14    2.12
   1 -26   7   19.19    3.17
   1 -26   7   12.65    2.83
  -1 -26  -7   10.26    1.77
   1 -26   7   10.54    3.07
   1 -26   7    8.42    3.08
   1 -26   7    9.29    2.21
   1 -26   8   98.61    5.79
   1 -26   8   95.14    6.03
   1 -26   8   79.43    5.13
   1 -26   8   79.04    4.81
   1 -26   8   97.61    5.95
   1 -26   8   89.36    5.74
   1 -26   9   38.68    3.75
   1 -26   9   43.04    3.80
  -1 -26 -10    9.51    1.49
   1 -26  10    7.69    1.65
   1 -26  10    8.41    2.05
   1 -26  10    5.58    1.74
  -1 -26 -11   12.06    1.82
   1 -26  11   11.55    1.17
   1 -26  11   14.57    1.95
   1 -25 -12   12.84    1.74
   1 -25 -12   10.34    1.16
  -1 -25  12    9.57    1.84
  -1 -25  11   19.55    2.56
   1 -25 -11   20.38    2.30
  -1 -25  11   21.82    2.05
   1 -25 -11   21.37    2.13
  -1 -25  10   32.33    3.31
   1 -25 -10   33.29    3.03
  -1 -25   9    3.14    2.52
   1 -25  -9    4.28    2.30
  -1 -25   9    2.91    1.41
  -1 -25   8    0.99    1.68
  -1 -25   8    0.71    2.41
  -1 -25   7    1.76    2.13
  -1 -25   7    2.06    1.72
   1 -25  -7    2.59    1.57
   1 -25  -6   17.55    2.33
  -1 -25   6   20.88    2.47
  -1 -25   6   16.06    2.54
   1 -25  -5   44.49    3.62
  -1 -25   5   48.68    3.47
  -1 -25   5   40.86    3.42
  -1 -25   4   46.39    3.12
   1 -25  -4   25.00    2.93
  -1 -25   3   61.33    3.86
  -1 -25   3   62.88    3.66
   1 -25  -2    5.14    1.51
   1 -25  -2    4.06    1.70
  -1 -25   2    6.79    1.48
   1 -25  -1    7.48    2.08
   1 -25  -1    9.55    1.78
   1 -25   0   85.72    5.59
   1 -25   0   77.56    5.31
   1 -25   0   81.25    5.41
   1 -25   1   17.95    2.59
   1 -25   1   15.94    2.30
   1 -25   1   18.35    2.27
   1 -25   2   41.41    3.51
   1 -25   2   46.06    3.32
   1 -25   2   39.55    3.69
   1 -25   2   45.16    3.93
   1 -25   3   30.22    3.12
   1 -25   3   26.25    2.52
   1 -25   3   24.67    2.91
   1 -25   3   25.79    3.25
   1 -25   4   13.84    3.06
   1 -25   4    4.21    2.73
   1 -25   4   11.44    3.16
   1 -25   4    2.20    1.28
   1 -25   5   58.44    4.66
   1 -25   5   52.26    4.57
   1 -25   5   51.07    4.34
   1 -25   5   52.87    4.19
   1 -25   6   58.01    4.88
   1 -25   6   58.32    4.86
   1 -25   6   60.24    4.46
   1 -25   7   10.53    3.17
   1 -25   7    9.62    2.75
   1 -25   7   11.40    2.31
  -1 -25  -7    7.49    1.69
   1 -25   7    9.32    3.10
   1 -25   8   13.04    1.82
   1 -25   8   15.01    3.15
   1 -25   8   13.11    2.10
   1 -25   8   16.29    3.10
   1 -25   9   28.80    3.35
   1 -25   9   34.28    3.31
   1 -25   9   26.05    3.35
  -1 -25 -10    3.78    1.37
   1 -25  10    4.85    2.15
   1 -25  10    2.93    1.61
   1 -25  11    0.44    0.91
  -1 -25 -11    0.04    1.24
   1 -25  11    0.87    1.59
  -1 -24  12    6.94    0.85
  -1 -24  12    8.48    1.74
   1 -24 -12   10.85    1.61
   1 -24 -12   11.02    1.19
  -1 -24  11    9.95    2.19
  -1 -24  11   11.63    1.73
   1 -24 -11   10.02    2.02
   1 -24 -11    9.38    1.79
  -1 -24  10    4.09    2.40
   1 -24 -10    4.88    2.27
   1 -24 -10    4.65    2.05
  -1 -24   9    4.42    1.52
   1 -24  -9    3.44    2.25
  -1 -24   9    5.27    2.70
  -1 -24   8   14.24    2.72
  -1 -24   8   14.88    2.16
  -1 -24   7   27.44    3.10
  -1 -24   7   25.72    2.61
   1 -24  -7   28.27    2.60
   1 -24  -6   22.92    2.43
  -1 -24   6   20.09    2.37
  -1 -24   6   19.11    2.63
   1 -24  -5   71.76    4.52
  -1 -24   5   63.96    4.29
  -1 -24   5   68.17    4.44
   1 -24  -4   38.71    3.28
  -1 -24   4   46.12    3.21
   1 -24  -3   18.96    2.36
  -1 -24   3   22.77    2.16
  -1 -24   2  144.29    7.01
   1 -24  -2  122.83    7.19
   1 -24  -1   78.76    5.30
   1 -24  -1   70.33    4.95
   1 -24   0   75.68    5.27
   1 -24   0   67.74    4.80
   1 -24   0   71.38    4.91
   1 -24   1   92.11    5.87
   1 -24   1   82.27    5.49
   1 -24   1   73.94    5.48
   1 -24   2   40.75    3.35
   1 -24   2   42.75    3.12
   1 -24   2   38.94    3.66
   1 -24   2   36.92    3.20
   1 -24   2   39.42    3.48
   1 -24   3    6.67    1.52
   1 -24   3    8.63    2.67
   1 -24   3    5.38    1.89
   1 -24   3    8.08    2.45
   1 -24   3    6.82    2.19
   1 -24   4   57.60    4.66
   1 -24   4   56.75    4.48
   1 -24   4   58.16    3.77
   1 -24   4   69.21    4.82
   1 -24   5   16.00    3.09
   1 -24   5   18.07    3.12
   1 -24   5   17.20    2.57
   1 -24   6   79.04    5.64
   1 -24   6   78.34    5.65
   1 -24   6   77.33    5.25
   1 -24   7   29.68    3.03
   1 -24   7   29.64    3.81
   1 -24   7   35.06    3.56
   1 -24   7   31.00    3.75
   1 -24   8   36.01    4.01
   1 -24   8   34.00    2.71
   1 -24   8   31.15    2.92
   1 -24   8   41.12    4.03
   1 -24   9   10.88    2.90
   1 -24   9   10.12    2.43
   1 -24   9    7.81    2.18
   1 -24  10    6.22    2.40
  -1 -24 -10    6.35    1.55
   1 -24  10    4.92    1.75
   1 -24  11    2.71    1.11
   1 -24  11    5.21    1.71
   1 -24  11    2.54    1.33
   1 -24  12   11.34    1.29
   1 -23 -13    1.79    0.89
  -1 -23  12    5.78    1.79
  -1 -23  12    5.28    0.86
   1 -23 -12    7.12    1.46
   1 -23 -12    6.20    1.17
   1 -23 -11    5.81    1.73
   1 -23 -11    6.32    1.99
  -1 -23  11    4.94    1.54
  -1 -23  11    6.98    2.19
  -1 -23  10   10.62    2.82
   1 -23 -10   12.20    2.43
   1 -23 -10   12.29    2.75
  -1 -23   9    1.63    1.80
   1 -23  -9    3.47    2.24
  -1 -23   9    2.40    2.36
  -1 -23   9    1.33    1.36
  -1 -23   8    5.41    2.37
  -1 -23   8    5.39    1.75
  -1 -23   7   43.08    3.68
   1 -23  -7   44.62    3.23
  -1 -23   7   38.50    3.18
  -1 -23   6   44.21    3.58
  -1 -23   6   45.52    3.37
   1 -23  -6   49.59    3.58
   1 -23  -5   26.50    2.55
  -1 -23   5   27.67    2.74
  -1 -23   5   22.72    2.42
  -1 -23   4    3.10    1.50
   1 -23  -4    0.55    1.45
  -1 -23   3   65.77    3.74
   1 -23  -3   51.37    3.82
   1 -23  -2   20.94    2.33
  -1 -23   2   32.41    2.29
   1 -23  -1   49.19    3.81
   1 -23  -1   43.54    3.42
   1 -23   0   57.54    4.14
   1 -23   0   53.98    3.90
   1 -23   0   45.26    3.70
   1 -23   1   79.22    5.37
   1 -23   1   86.21    5.62
   1 -23   1   81.98    5.47
   1 -23   2   72.80    4.62
   1 -23   2   69.41    4.36
   1 -23   2   75.74    4.82
   1 -23   2   68.84    4.55
   1 -23   3   18.12    2.48
   1 -23   3   15.80    2.31
   1 -23   3   17.12    2.64
   1 -23   3   21.62    2.85
   1 -23   3   17.08    1.94
   1 -23   4   26.44    3.06
   1 -23   4   25.55    2.88
   1 -23   4   28.12    3.25
   1 -23   5   33.77    3.86
   1 -23   5   36.00    3.76
   1 -23   5   36.45    3.35
   1 -23   6   82.01    5.45
   1 -23   6   71.62    5.00
   1 -23   6   76.23    5.45
   1 -23   6   69.34    5.27
   1 -23   7   58.64    4.88
   1 -23   7   64.89    5.23
   1 -23   7   66.05    4.58
   1 -23   7   69.67    5.12
   1 -23   8   13.12    3.14
   1 -23   8   13.86    3.17
   1 -23   8   12.27    1.80
   1 -23   8   10.96    2.04
   1 -23   9   74.32    5.32
   1 -23   9   74.02    5.07
   1 -23  10    9.46    2.51
   1 -23  10    5.34    1.91
   1 -23  10   11.83    2.02
  -1 -23 -10    6.57    1.57
   1 -23  10    6.75    2.45
   1 -23  11    7.51    1.93
   1 -23  11    4.57    1.22
   1 -23  11    4.97    1.22
   1 -23  12    5.70    1.42
  -1 -22  13   12.47    1.59
   1 -22 -13   11.96    1.42
  -1 -22  12   12.92    1.26
   1 -22 -12   17.21    1.62
   1 -22 -12   18.39    1.96
   1 -22 -11   45.36    3.57
   1 -22 -11   45.16    3.26
  -1 -22  11   46.81    3.64
  -1 -22  11   33.89    2.99
  -1 -22  11   42.39    3.06
   1 -22 -10   56.83    4.31
   1 -22 -10   58.61    4.08
  -1 -22  10   48.17    4.08
  -1 -22  10   44.67    3.67
  -1 -22   9    1.73    1.41
   1 -22  -9    2.61    2.22
  -1 -22   9    2.28    2.07
  -1 -22   9    3.91    2.64
  -1 -22   8   20.05    2.54
  -1 -22   8   18.28    2.89
  -1 -22   8   17.42    2.13
  -1 -22   7  102.45    5.99
  -1 -22   7   96.35    5.61
  -1 -22   6    2.91    1.41
   1 -22  -6    0.65    1.44
  -1 -22   6    1.25    1.76
   1 -22  -5   57.66    3.71
  -1 -22   5   50.51    3.57
  -1 -22   5   49.16    3.40
   1 -22  -4   13.44    1.93
  -1 -22   4   16.01    1.92
   1 -22  -3    2.71    1.44
  -1 -22   3   11.86    1.52
  -1 -22   2   67.29    3.46
   1 -22  -2   42.59    3.44
   1 -22  -1  189.76   10.64
   1 -22  -1  175.71   10.22
   1 -22   0  191.85   10.40
   1 -22   0  167.14   10.11
   1 -22   0  179.98   10.26
   1 -22   1   52.88    3.95
  -1 -22  -1   85.86    3.60
   1 -22   1   77.21    4.51
   1 -22   1   46.21    3.68
   1 -22   1   45.55    5.03
   1 -22   1   44.52    3.59
   1 -22   2  123.16    6.67
   1 -22   2  120.09    6.64
   1 -22   2  119.68    6.31
   1 -22   2  113.75    6.46
   1 -22   2  107.73    6.41
   1 -22   3   20.88    2.07
   1 -22   3   20.35    2.56
   1 -22   3   22.29    2.71
   1 -22   4   16.74    2.72
   1 -22   4   13.90    2.48
   1 -22   4   14.89    2.29
   1 -22   5   44.14    3.81
   1 -22   5   34.79    3.48
   1 -22   5   35.24    3.23
   1 -22   5   31.43    3.57
   1 -22   6   56.83    4.10
   1 -22   6   50.31    4.38
   1 -22   6   48.04    4.33
   1 -22   7   70.35    5.24
   1 -22   7   65.16    4.65
   1 -22   7   73.67    5.27
   1 -22   7   67.32    4.43
   1 -22   8   90.71    5.22
   1 -22   8   93.37    5.48
   1 -22   8   96.04    6.34
   1 -22   8   92.00    5.54
   1 -22   9   22.57    3.47
   1 -22   9   23.70    3.02
   1 -22  10    0.93    2.39
   1 -22  10   -0.12    2.47
   1 -22  10   -0.64    1.74
   1 -22  11    3.34    1.94
   1 -22  11    0.70    1.53
   1 -22  11    1.76    1.19
  -1 -22 -12    3.54    0.98
   1 -22  12   10.54    1.72
  -1 -21  13    4.91    1.40
   1 -21 -13    5.06    1.32
   1 -21 -12    4.17    1.25
   1 -21 -12    3.12    1.55
  -1 -21  12    2.78    1.28
  -1 -21  12    3.01    0.93
  -1 -21  11   10.38    2.46
  -1 -21  11    8.33    1.97
   1 -21 -11   14.33    2.46
   1 -21 -11   11.37    1.95
  -1 -21  11   10.40    1.79
   1 -21 -10   13.17    2.68
  -1 -21  10   12.99    2.87
  -1 -21  10   11.42    2.33
   1 -21 -10   14.20    2.44
  -1 -21   9   10.81    2.34
  -1 -21   9    5.23    1.52
   1 -21  -9   10.19    2.48
  -1 -21   9   10.31    2.66
  -1 -21   8   22.73    2.69
  -1 -21   8   20.06    2.24
  -1 -21   8   23.62    2.96
  -1 -21   7   45.09    3.29
  -1 -21   7   48.04    3.76
   1 -21  -6   43.76    3.04
  -1 -21   6   34.19    3.11
  -1 -21   6   35.01    2.83
   1 -21  -5    1.69    1.34
  -1 -21   5    0.83    1.19
  -1 -21   5    1.00    1.35
  -1 -21   4   26.13    2.20
   1 -21  -4   21.13    2.23
  -1 -21   4   27.81    2.26
   1 -21  -3   47.09    3.34
  -1 -21   3   52.73    3.16
   1 -21  -2   39.19    3.05
  -1 -21   2   54.09    3.03
   1 -21  -1    9.96    1.86
   1 -21  -1   11.24    1.61
   1 -21  -1   12.22    3.32
  -1 -21   1   15.57    1.46
   1 -21   0  242.65   12.33
   1 -21   0  222.91   15.38
   1 -21   0  224.14   14.42
   1 -21   0  212.77   12.10
   1 -21   0  225.31   12.17
   1 -21   1  139.92    7.66
   1 -21   1  120.12    7.37
   1 -21   1  131.39    9.35
   1 -21   1  136.79    7.64
   1 -21   1  132.64    7.52
   1 -21   1  124.44    7.46
   1 -21   1  127.51   10.35
   1 -21   2    1.70    1.52
   1 -21   2    1.30    1.30
   1 -21   2    3.53    1.80
   1 -21   2    2.45    1.19
   1 -21   2    6.71    2.00
   1 -21   3   86.03    4.86
   1 -21   3   82.59    5.17
   1 -21   3   89.18    5.28
   1 -21   4   22.92    2.69
   1 -21   4   16.07    2.43
   1 -21   4   14.52    2.16
   1 -21   4   15.86    2.54
   1 -21   5   11.24    2.70
   1 -21   5   10.13    2.11
   1 -21   6   18.73    2.38
   1 -21   6   21.92    3.06
   1 -21   6   19.61    2.55
   1 -21   6   20.71    3.15
   1 -21   6   24.77    3.23
   1 -21   7  106.61    6.63
   1 -21   7  113.26    6.64
   1 -21   7  110.37    6.65
   1 -21   7   94.22    5.89
   1 -21   7  101.84    6.17
   1 -21   8  105.62    6.55
   1 -21   8  100.13    5.77
   1 -21   8   94.44    5.73
   1 -21   8   94.24    6.22
   1 -21   8  108.05    6.42
   1 -21   8   93.51    5.43
   1 -21   9   26.04    3.16
   1 -21   9   29.19    3.75
   1 -21   9   29.65    2.93
   1 -21  10   39.86    3.77
   1 -21  10   41.45    3.37
   1 -21  10   41.35    3.84
   1 -21  10   51.06    3.77
   1 -21  11    7.11    2.20
   1 -21  11    7.72    1.41
   1 -21  11    5.17    1.87
  -1 -21 -12    2.45    0.83
   1 -21  12    2.72    1.68
  -1 -20  13    4.91    1.35
   1 -20 -13    6.90    1.35
  -1 -20  12   12.08    1.34
  -1 -20  12   15.07    1.90
  -1 -20  12   14.40    1.60
   1 -20 -12   16.91    2.11
   1 -20 -12   17.71    1.74
  -1 -20  11   41.47    3.74
   1 -20 -11   50.96    3.73
  -1 -20  11   38.06    2.95
  -1 -20  11   36.91    3.23
   1 -20 -11   46.68    3.31
  -1 -20  10   52.19    3.93
  -1 -20  10   55.11    4.39
   1 -20 -10   57.34    4.10
  -1 -20  10   45.89    3.51
  -1 -20   9    7.51    2.49
  -1 -20   9    6.94    2.14
   1 -20  -9    9.30    2.41
  -1 -20   8   26.45    3.12
  -1 -20   8   22.49    2.32
  -1 -20   8   27.76    2.81
  -1 -20   7    1.20    1.38
  -1 -20   7    1.94    2.07
  -1 -20   7    1.93    1.82
   1 -20  -6  102.29    5.37
  -1 -20   6   92.31    5.39
  -1 -20   6   86.95    5.14
  -1 -20   5   49.61    3.47
  -1 -20   5   52.51    3.35
   1 -20  -5   56.92    3.50
  -1 -20   4  100.41    5.23
   1 -20  -4   93.64    5.36
  -1 -20   4   96.21    5.36
  -1 -20   3   33.12    2.32
  -1 -20   3   35.99    4.18
   1 -20  -2  104.25    6.48
   1 -20  -2  117.11    9.70
  -1 -20   2  158.74    9.01
   1 -20  -2   99.97    8.56
  -1 -20   2  152.96    6.49
   1 -20  -1    6.38    2.41
   1 -20  -1    8.65    1.50
   1 -20  -1    6.54    2.38
   1 -20  -1    6.81    1.68
   1 -20  -1    8.72    2.89
  -1 -20   1   11.17    1.21
   1 -20   0   95.26    5.33
   1 -20   0   97.86    7.19
   1 -20   0   83.39    7.56
   1 -20   0   85.33    5.04
   1 -20   0   79.44    7.30
   1 -20   1   60.68    3.84
   1 -20   1   59.77    6.12
   1 -20   1   50.27    3.50
   1 -20   1   61.37    5.20
   1 -20   1   56.22    3.60
   1 -20   2   53.39    3.63
   1 -20   2   56.67    3.41
   1 -20   2   54.09    3.69
   1 -20   2   52.19    4.67
   1 -20   2   56.51    3.79
   1 -20   2   48.48    3.50
   1 -20   3   23.96    2.19
   1 -20   3   26.08    2.91
   1 -20   3   21.62    2.52
   1 -20   4   94.61    5.77
   1 -20   4   93.02    5.69
   1 -20   4  100.79    5.73
   1 -20   5   27.17    3.03
   1 -20   5   20.96    2.73
   1 -20   5   22.91    2.94
   1 -20   5   23.46    2.56
   1 -20   6   36.06    3.67
   1 -20   6   43.94    3.41
   1 -20   6   42.87    3.84
   1 -20   6   45.01    3.80
   1 -20   6   33.80    3.11
   1 -20   7   11.71    2.88
   1 -20   7   16.00    3.07
   1 -20   7   14.92    2.28
   1 -20   7   17.46    3.15
   1 -20   7   12.70    2.35
   1 -20   8   55.23    3.94
   1 -20   8   54.79    4.33
   1 -20   8   58.25    4.59
   1 -20   8   47.89    3.68
   1 -20   8   50.21    3.45
   1 -20   8   58.30    4.60
   1 -20   9   29.34    3.01
   1 -20   9   26.84    3.56
   1 -20   9   23.46    3.45
   1 -20   9   28.86    3.18
   1 -20   9   34.56    3.65
   1 -20  10    3.68    2.16
   1 -20  10    0.99    2.26
   1 -20  10   -1.04    2.60
   1 -20  10    0.72    1.82
   1 -20  11    3.55    1.35
   1 -20  11    4.96    2.22
   1 -20  12    9.04    1.83
   1 -20  12    9.33    1.42
  -1 -20 -12    7.78    1.04
   1 -19 -13    5.52    1.25
  -1 -19  13    5.52    1.51
   1 -19 -12   11.09    2.01
  -1 -19  12   10.70    1.72
  -1 -19  12    8.17    1.79
   1 -19 -12   11.16    1.54
  -1 -19  11    6.85    2.02
   1 -19 -11    5.92    1.85
  -1 -19  11    4.64    1.84
   1 -19 -11    8.52    2.36
  -1 -19  10    3.10    1.84
  -1 -19  10    5.47    2.12
   1 -19 -10    5.67    2.12
  -1 -19  10    3.54    2.37
  -1 -19   9   32.25    3.25
  -1 -19   9   32.88    2.84
   1 -19  -9   42.16    3.60
  -1 -19   9   33.34    3.41
  -1 -19   8   94.37    5.65
  -1 -19   8   88.98    5.23
  -1 -19   8   98.61    5.75
  -1 -19   7   70.38    4.54
  -1 -19   7   66.81    4.52
  -1 -19   7   71.65    4.21
  -1 -19   6    6.77    1.71
   1 -19  -6    9.79    1.52
  -1 -19   6    4.90    1.34
  -1 -19   5   27.48    2.13
  -1 -19   5   25.52    2.26
   1 -19  -5   26.91    2.30
  -1 -19   4   37.33    2.73
  -1 -19   4   39.11    2.57
  -1 -19   3   86.86    7.33
   1 -19  -3   71.34    7.58
   1 -19  -3   72.81    6.41
  -1 -19   2  216.44   12.62
  -1 -19   2  206.24   11.53
   1 -19  -2  181.34   11.83
  -1 -19   2  226.66   11.72
   1 -19  -2  169.52   12.33
   1 -19  -2  166.18   13.04
  -1 -19   2  211.21   13.43
   1 -19  -2  144.96   11.15
  -1 -19   1  242.86   12.68
  -1 -19   1  240.11   12.10
  -1 -19   1  248.79   14.62
  -1 -19   1  214.87   13.33
   1 -19  -1  183.81   12.40
   1 -19  -1  163.08   12.78
   1 -19   0   87.23    8.16
   1 -19   0  100.74    8.63
  -1 -19   0  160.90    9.84
   1 -19   0  105.65    8.03
  -1 -19   0  189.01   11.32
  -1 -19   0  157.25    8.79
   1 -19   1  254.51   15.78
  -1 -19  -1  406.67   19.71
  -1 -19  -1  359.02   16.69
   1 -19   1  216.12   16.27
  -1 -19  -1  404.21   18.36
   1 -19   1  226.82   16.41
  -1 -19  -1  372.57   18.07
   1 -19   2  152.82    7.82
  -1 -19  -2  169.15    9.78
   1 -19   2  157.22    7.82
   1 -19   2  145.15    9.12
   1 -19   2  139.95    7.69
   1 -19   3  133.91    7.11
  -1 -19  -3  135.12    8.62
   1 -19   3  127.40    7.01
   1 -19   4   23.69    2.62
   1 -19   4   28.52    2.72
   1 -19   4   21.44    2.53
   1 -19   4   23.04    2.40
   1 -19   5   10.25    2.29
   1 -19   5   10.18    2.29
   1 -19   5    8.72    2.17
   1 -19   5    9.08    1.76
   1 -19   5    8.09    1.80
   1 -19   6   30.28    3.11
   1 -19   6   25.25    2.61
   1 -19   6   25.82    2.71
   1 -19   6   24.88    3.08
   1 -19   6   26.35    3.16
   1 -19   7  140.97    7.66
   1 -19   7  121.52    7.01
   1 -19   7  128.58    7.20
   1 -19   7  128.41    7.56
   1 -19   8    8.26    1.53
   1 -19   8    9.09    2.40
   1 -19   8    7.49    1.73
   1 -19   8    8.98    2.52
   1 -19   8    7.34    2.79
   1 -19   8    8.82    2.79
   1 -19   9   -0.10    2.59
   1 -19   9    0.48    2.06
   1 -19   9    1.82    2.80
   1 -19   9    1.83    2.81
   1 -19   9    1.39    2.21
   1 -19  10    8.22    2.47
   1 -19  10    2.07    2.84
   1 -19  10    5.35    2.57
   1 -19  10    3.12    1.90
   1 -19  11   -0.93    1.29
   1 -19  11    0.90    1.85
   1 -19  11    0.55    2.21
   1 -19  12    3.12    1.64
   1 -19  12    0.86    1.57
  -1 -19 -12    2.15    0.98
   1 -19  13    4.74    0.95
   1 -18 -13   10.65    1.44
  -1 -18  13    8.72    1.28
  -1 -18  13    9.84    1.67
  -1 -18  13    6.52    1.26
  -1 -18  12   15.99    2.07
  -1 -18  12   13.09    2.01
   1 -18 -12   14.69    1.74
   1 -18 -12   16.35    2.18
  -1 -18  12   13.61    2.35
  -1 -18  11    4.75    1.93
  -1 -18  11    5.09    2.09
   1 -18 -11    6.24    1.77
   1 -18 -11    7.33    2.29
  -1 -18  10   12.96    2.23
  -1 -18  10   11.69    2.46
  -1 -18  10   12.21    2.74
   1 -18 -10   16.42    2.57
  -1 -18   9   36.22    3.61
  -1 -18   9   33.90    3.40
  -1 -18   9   35.38    3.07
  -1 -18   8   18.68    2.54
  -1 -18   8   16.58    1.95
  -1 -18   8   19.34    2.26
  -1 -18   8   22.85    2.79
  -1 -18   7   82.35    4.99
  -1 -18   7   80.40    4.62
  -1 -18   7   77.81    4.94
  -1 -18   6   85.69    5.05
  -1 -18   6   91.60    4.90
  -1 -18   5  233.11   11.05
  -1 -18   5  217.33   11.14
   1 -18  -5  246.73   11.29
  -1 -18   4   47.20    3.06
  -1 -18   4   51.85    3.00
  -1 -18   4   39.63    4.91
  -1 -18   4   47.72    4.78
   1 -18  -3   93.90    8.75
  -1 -18   3  134.52    8.28
  -1 -18   3  122.33    8.77
   1 -18  -3   90.75    7.44
   1 -18  -3  101.09    9.37
  -1 -18   3  131.28    8.37
  -1 -18   2   49.48    5.27
  -1 -18   2   54.23    4.72
   1 -18  -2   36.50    5.64
   1 -18  -2   38.01    5.14
  -1 -18   2   55.66    5.95
  -1 -18   2   52.41    4.66
  -1 -18   1  268.92   13.63
   1 -18  -1  195.20   13.28
  -1 -18   1  288.83   13.34
   1 -18  -1  184.89   13.77
  -1 -18   1  280.32   15.65
  -1 -18   0   74.24    6.90
   1 -18   0   42.56    5.05
  -1 -18   0   66.31    5.78
  -1 -18   0   65.92    5.11
   1 -18   0   44.89    5.24
   1 -18   0   53.87    4.89
   1 -18   1  106.44    9.05
  -1 -18  -1  194.10   11.68
  -1 -18  -1  170.83    9.22
  -1 -18  -1  158.64    9.94
   1 -18   1   95.94    8.77
   1 -18   1  116.25    8.37
  -1 -18  -1  181.76   10.25
  -1 -18  -2  237.62   14.33
  -1 -18  -2  188.76   11.17
   1 -18   2  173.45   10.61
  -1 -18  -2  213.14   12.78
  -1 -18  -2  216.59   12.59
   1 -18   2  154.67   11.71
   1 -18   3   22.52    2.31
  -1 -18  -3   25.85    4.24
   1 -18   3   20.37    2.17
  -1 -18  -3   25.82    3.20
   1 -18   4   69.20    4.45
   1 -18   4   69.28    4.47
   1 -18   4   69.73    4.40
   1 -18   4   70.88    4.52
   1 -18   5   30.46    3.05
   1 -18   5   31.97    3.08
   1 -18   5   31.33    2.61
   1 -18   5   30.16    2.69
   1 -18   5   26.45    2.89
   1 -18   6    9.52    2.16
   1 -18   6    8.76    1.85
   1 -18   6    8.68    2.36
   1 -18   6    6.76    2.35
   1 -18   6    7.96    2.47
   1 -18   7   68.61    4.62
   1 -18   7   71.59    4.72
   1 -18   7   72.95    5.23
   1 -18   7   78.07    5.23
   1 -18   8  112.33    7.21
   1 -18   8  115.75    6.77
   1 -18   8  132.73    7.38
   1 -18   8  107.02    6.48
   1 -18   8  131.81    7.27
   1 -18   8  128.79    7.30
   1 -18   9   12.63    3.05
   1 -18   9   11.51    2.98
   1 -18   9   12.62    2.64
   1 -18   9   14.18    2.61
   1 -18   9    9.28    2.84
   1 -18  10    4.28    2.40
   1 -18  10    8.87    2.77
   1 -18  10    8.20    2.42
   1 -18  10    6.24    1.96
   1 -18  10    8.20    2.82
   1 -18  11    5.09    1.46
   1 -18  11    4.99    1.92
   1 -18  11   10.03    2.16
   1 -18  11    6.25    2.38
   1 -18  11   12.68    2.37
  -1 -18 -12    0.37    0.97
   1 -18  12   -1.87    1.74
   1 -18  12    0.80    1.65
   1 -18  13    1.30    1.13
   1 -17 -13    3.80    1.25
  -1 -17  13    2.00    1.28
  -1 -17  13    4.55    1.52
  -1 -17  13    3.19    1.33
  -1 -17  12   13.94    2.38
  -1 -17  12   15.39    2.13
   1 -17 -12   17.86    2.30
  -1 -17  12   13.67    2.08
   1 -17 -12   15.53    1.79
  -1 -17  11   32.71    3.02
  -1 -17  11   34.64    3.24
   1 -17 -11   42.36    3.59
   1 -17 -11   38.37    3.10
   1 -17 -10   71.91    4.82
  -1 -17  10   68.24    4.47
  -1 -17  10   66.27    4.74
  -1 -17   9  111.33    6.75
   1 -17  -9  133.81    7.12
  -1 -17   9  110.99    6.40
  -1 -17   9  119.63    6.85
  -1 -17   8   74.87    4.77
  -1 -17   8   76.70    4.86
  -1 -17   8   66.06    4.20
  -1 -17   8   75.50    4.44
  -1 -17   7    6.80    1.30
  -1 -17   7    5.81    1.75
  -1 -17   7    6.23    1.76
  -1 -17   6   13.16    1.54
  -1 -17   6   14.28    1.91
  -1 -17   5   96.52    5.13
  -1 -17   5   85.01    7.52
  -1 -17   5   96.55    5.31
  -1 -17   5  102.48    7.33
   1 -17  -5  105.97    5.36
  -1 -17   4  207.49   13.33
   1 -17  -4  188.08   14.19
  -1 -17   4  228.49   10.48
  -1 -17   4  233.47   12.93
  -1 -17   4  206.39   13.16
  -1 -17   3   77.85    6.56
  -1 -17   3   97.95    6.60
   1 -17  -3   63.37    5.63
   1 -17  -3   58.95    6.63
   1 -17  -3   65.58    7.20
  -1 -17   3   82.47    6.02
  -1 -17   2   64.52    4.84
  -1 -17   2   50.72    5.19
  -1 -17   2   52.18    4.57
   1 -17  -2   42.27    5.41
   1 -17  -2   35.83    5.31
  -1 -17   2   54.77    5.93
  -1 -17   1   28.12    2.92
   1 -17  -1   17.92    3.64
   1 -17  -1   24.70    3.40
  -1 -17   1   23.56    3.13
  -1 -17   1   24.41    4.21
  -1 -17   0  183.99    9.13
  -1 -17   0  205.57   12.19
   1 -17   0  136.28    9.47
  -1 -17   0  186.82   10.10
  -1 -17   0  186.00   10.87
   1 -17   0  109.77    9.69
  -1 -17  -1  180.57   10.06
   1 -17   1   98.97    8.70
  -1 -17  -1  143.65    8.79
   1 -17   1  133.17    8.41
   1 -17   1  105.52    8.85
  -1 -17  -1  173.34   10.02
  -1 -17  -1  174.29   11.17
  -1 -17  -2  166.11   10.14
   1 -17   2  157.45    9.67
   1 -17   2  141.67   10.68
  -1 -17  -2  220.50   13.33
  -1 -17  -2  201.55   11.92
  -1 -17  -2  190.29   11.45
   1 -17   3   62.93    4.03
   1 -17   3   63.78    4.02
   1 -17   3   62.51    4.57
  -1 -17  -3   66.44    6.53
  -1 -17  -3   77.40    7.62
   1 -17   3   56.87    5.94
  -1 -17  -3   58.98    5.88
   1 -17   3   63.04    3.92
  -1 -17  -3   60.56    5.14
   1 -17   3   68.53    4.07
   1 -17   3   70.64    6.51
   1 -17   4  112.68    6.18
   1 -17   4  115.31    6.26
  -1 -17  -4   99.08    9.08
   1 -17   4  113.80    6.21
   1 -17   4  110.44    6.25
   1 -17   5   30.78    2.65
   1 -17   5   36.40    2.85
   1 -17   5   33.08    3.00
   1 -17   5   36.92    3.00
   1 -17   5   31.69    2.95
   1 -17   6    8.22    1.82
   1 -17   6   11.35    1.86
   1 -17   6   10.93    2.29
   1 -17   6    6.63    2.20
   1 -17   7  184.48    9.90
   1 -17   7  180.45    9.47
   1 -17   7  183.22    9.51
   1 -17   7  188.77    9.92
   1 -17   8   19.54    3.05
   1 -17   8   19.00    2.81
   1 -17   8   22.07    2.92
   1 -17   8   17.71    3.09
   1 -17   8   17.88    3.10
   1 -17   9   63.77    4.62
   1 -17   9   62.27    4.86
   1 -17   9   61.68    4.89
   1 -17   9   66.71    4.67
   1 -17   9   65.70    4.99
   1 -17  10   12.88    2.73
   1 -17  10   15.10    3.06
   1 -17  10   12.99    2.26
   1 -17  10   13.27    2.86
   1 -17  10   17.66    2.72
   1 -17  11    3.03    1.94
   1 -17  11    8.27    2.30
   1 -17  11    6.60    2.52
   1 -17  11    3.41    1.46
   1 -17  12   17.78    2.35
  -1 -17 -12   16.16    1.58
   1 -17  13    1.57    1.12
   1 -17  13    1.13    1.27
  -1 -16  13   32.10    2.61
   1 -16 -13   35.83    2.48
  -1 -16  13   32.23    2.52
  -1 -16  13   33.23    2.48
  -1 -16  12   18.25    2.39
   1 -16 -12   17.85    2.33
  -1 -16  12   16.05    2.51
   1 -16 -12   16.75    1.88
  -1 -16  12   15.30    2.31
   1 -16 -11   27.01    2.66
  -1 -16  11   24.98    2.67
  -1 -16  11   24.71    2.91
   1 -16 -11   29.41    3.16
  -1 -16  10   78.76    4.99
  -1 -16  10   78.55    5.27
   1 -16 -10   90.67    5.42
  -1 -16   9  131.29    7.13
   1 -16  -9  144.63    7.70
  -1 -16   9  128.56    7.47
  -1 -16   9  127.98    7.37
  -1 -16   8   47.82    3.64
  -1 -16   8   47.02    3.63
  -1 -16   8   46.99    3.35
  -1 -16   7   90.69    5.22
  -1 -16   7   93.60    5.32
  -1 -16   7   87.17    4.86
  -1 -16   6    1.86    1.31
  -1 -16   6    2.60    1.04
  -1 -16   5   69.62    5.73
  -1 -16   5   76.01    3.98
  -1 -16   5   70.54    4.07
  -1 -16   5   68.56    6.25
  -1 -16   4   19.26    2.85
  -1 -16   4   15.43    3.03
   1 -16  -4   17.41    4.17
   1 -16  -4   19.93    3.74
  -1 -16   4   22.64    3.45
   1 -16  -4   18.94    4.09
  -1 -16   3  377.67   18.09
  -1 -16   3  417.24   18.66
  -1 -16   3  369.31   18.97
   1 -16  -3  299.16   17.63
   1 -16  -3  288.88   18.99
   1 -16  -3  303.43   19.70
  -1 -16   2  360.55   18.26
  -1 -16   2  327.62   17.03
  -1 -16   2  358.13   19.07
   1 -16  -2  267.93   18.51
   1 -16  -2  244.80   17.57
  -1 -16   2  418.14   17.55
   1 -16  -1   59.45    5.99
  -1 -16   1   80.16    5.75
  -1 -16   1   87.84    7.11
   1 -16  -1   53.92    6.34
  -1 -16   1   92.48    5.52
  -1 -16   0   74.19    4.54
  -1 -16   0   78.48    6.73
  -1 -16   0   71.32    5.30
  -1 -16   0   70.15    5.91
   1 -16   0   53.27    4.98
   1 -16   0   50.76    5.47
   1 -16   1  282.70   15.64
   1 -16   1  217.90   16.05
  -1 -16  -1  328.05   16.26
  -1 -16  -1  410.02   19.18
  -1 -16  -1  438.27   17.97
  -1 -16  -1  365.30   17.35
   1 -16   1  242.18   16.38
  -1 -16  -2   59.64    5.09
   1 -16   2   62.57    4.68
  -1 -16  -2   74.72    7.16
   1 -16   2   56.34    5.59
  -1 -16  -2   80.79    6.56
  -1 -16  -2   64.50    5.93
   1 -16   3  117.59    8.82
   1 -16   3  124.61    9.07
  -1 -16  -3  113.99    8.46
  -1 -16  -3  119.75    7.72
  -1 -16  -3  125.59    9.36
  -1 -16  -3  126.46    9.99
   1 -16   3  114.55    6.93
  -1 -16  -4   46.68    5.15
   1 -16   4   48.77    5.52
  -1 -16  -4   54.92    6.27
   1 -16   4   55.33    3.60
   1 -16   4   59.77    3.69
   1 -16   4   53.10    3.66
   1 -16   5    7.00    1.76
   1 -16   5    4.50    1.48
   1 -16   5    4.50    1.78
   1 -16   5    6.38    2.01
   1 -16   5    4.23    1.95
   1 -16   6  144.98    7.82
   1 -16   6  156.23    8.21
   1 -16   6  146.05    8.12
   1 -16   6  157.73    8.02
   1 -16   7  202.34   11.07
   1 -16   7  212.89   10.71
   1 -16   7  218.57   11.10
   1 -16   7  216.00   11.06
   1 -16   7  211.97   10.71
   1 -16   8   58.00    4.58
   1 -16   8   56.18    4.26
   1 -16   8   63.45    4.49
   1 -16   8   59.26    4.62
   1 -16   8   52.68    4.53
   1 -16   9   46.98    4.13
   1 -16   9   50.71    3.92
   1 -16   9   46.13    4.26
   1 -16   9   50.87    3.94
   1 -16   9   43.58    4.15
   1 -16  10   14.08    2.69
   1 -16  10   15.46    2.75
   1 -16  10   12.04    3.04
   1 -16  10   12.54    2.25
   1 -16  10   10.75    2.94
   1 -16  11    6.53    2.52
   1 -16  11    7.56    2.49
   1 -16  11    5.07    1.48
   1 -16  11    5.04    2.07
   1 -16  11    8.12    2.37
  -1 -16 -12    4.84    1.15
   1 -16  12    3.19    1.91
   1 -16  13   12.47    1.57
   1 -16  13   13.89    1.88
   1 -16  13   11.07    1.27
  -1 -15  14   14.34    1.40
   1 -15 -13    2.96    1.31
  -1 -15  13    2.99    1.55
  -1 -15  13    3.49    1.45
  -1 -15  13    3.49    1.57
   1 -15 -12    5.93    1.38
  -1 -15  12    3.99    2.04
   1 -15 -12    6.34    1.88
  -1 -15  12    5.55    2.00
  -1 -15  12    4.74    2.10
  -1 -15  11    6.36    2.25
  -1 -15  11   11.30    2.70
   1 -15 -11    7.46    1.93
  -1 -15  11    9.81    2.23
   1 -15 -11   10.39    2.38
  -1 -15  10    5.75    2.03
  -1 -15  10    4.08    2.21
   1 -15 -10    6.36    2.13
  -1 -15   9  152.28    8.76
  -1 -15   9  165.90    8.95
  -1 -15   9  168.49    8.67
   1 -15  -9  185.75    9.24
  -1 -15   8  107.13    6.12
  -1 -15   8  109.94    5.94
  -1 -15   8  106.38    6.25
  -1 -15   7   58.19    3.82
  -1 -15   7   62.51    3.94
  -1 -15   7   56.03    3.43
  -1 -15   7   59.71    3.65
  -1 -15   6   22.49    1.78
  -1 -15   6   20.32    2.12
   1 -15  -5   91.59    8.53
  -1 -15   5   92.52    7.33
  -1 -15   5   94.41    4.97
  -1 -15   5   93.59    6.76
   1 -15  -4  380.05   20.06
   1 -15  -4  400.19   22.23
  -1 -15   4  396.07   20.95
  -1 -15   4  395.33   21.26
   1 -15  -4  368.56   22.66
   1 -15  -4  359.50   22.01
  -1 -15   3  124.35    8.18
   1 -15  -3   87.35    6.83
   1 -15  -3  117.94    8.82
   1 -15  -3   93.18    8.66
  -1 -15   3  116.33    7.57
  -1 -15   3  116.76    7.16
  -1 -15   2  150.74    7.74
  -1 -15   2  113.85    7.27
   1 -15  -2   86.24    8.31
  -1 -15   2  128.38    8.32
   1 -15  -2   84.23    7.88
  -1 -15   2  120.13    8.76
  -1 -15   1   43.09    3.92
   1 -15  -1   25.01    3.96
  -1 -15   1   43.47    4.85
  -1 -15   1   51.54    3.70
   1 -15  -1   22.67    4.17
  -1 -15   0  177.70    8.82
   1 -15   0  115.18    9.49
  -1 -15   0  189.80   10.61
  -1 -15   0  208.34   10.35
  -1 -15   0  203.47   11.43
   1 -15   0  133.18    9.19
  -1 -15   0  160.13    9.48
  -1 -15  -1  455.52   20.44
   1 -15   1  317.52   19.46
   1 -15   1  302.25   19.48
  -1 -15  -1  385.21   19.21
  -1 -15  -1  504.60   22.18
  -1 -15  -1  507.69   20.79
   1 -15   1  342.37   18.72
  -1 -15  -2   35.12    5.19
  -1 -15  -2   35.42    4.25
   1 -15   2   32.94    3.12
  -1 -15  -2   31.01    3.46
  -1 -15  -2   34.85    4.32
   1 -15   2   29.56    3.96
  -1 -15  -3   79.70    7.45
   1 -15   3   61.87    5.98
   1 -15   3   64.61    4.51
  -1 -15  -3   67.11    5.94
   1 -15   3   68.43    6.32
  -1 -15  -3   83.25    6.93
  -1 -15  -3   79.07    5.48
  -1 -15  -4   25.50    3.58
  -1 -15  -4   31.60    5.06
   1 -15   4   23.21    2.30
   1 -15   4   23.98    3.89
   1 -15   4   22.44    2.21
  -1 -15  -4   24.69    4.27
   1 -15   4   23.95    2.25
   1 -15   5   70.52    4.28
   1 -15   5   76.03    4.64
   1 -15   5   79.18    4.66
   1 -15   5   75.90    4.51
   1 -15   6    0.99    1.57
   1 -15   6    0.90    1.73
   1 -15   6    2.05    1.33
   1 -15   6   -0.08    2.00
   1 -15   7  167.18    8.88
   1 -15   7  176.62    9.23
   1 -15   7  171.66    9.19
   1 -15   7  165.99    9.17
   1 -15   7  170.62    8.82
   1 -15   8   16.51    2.70
   1 -15   8   16.32    2.68
   1 -15   8   15.46    2.81
   1 -15   8   17.53    2.62
   1 -15   8    8.76    2.74
   1 -15   9   19.94    3.09
   1 -15   9   20.38    2.93
   1 -15   9   20.41    2.72
   1 -15   9   16.25    2.86
   1 -15   9   14.99    3.11
   1 -15  10   10.70    2.43
   1 -15  10   11.82    2.92
   1 -15  10    7.55    2.78
   1 -15  10   13.55    2.19
   1 -15  10   15.06    2.73
   1 -15  11    2.84    1.86
   1 -15  11    7.27    2.38
   1 -15  11    4.88    1.45
   1 -15  11    4.47    2.49
   1 -15  11    4.27    2.48
   1 -15  12   12.99    2.36
   1 -15  12   17.78    2.28
   1 -15  12   18.57    2.30
   1 -15  13    0.66    1.64
   1 -15  13   -2.08    1.57
  -1 -14  14    0.72    1.03
  -1 -14  14    1.19    0.63
  -1 -14  14    1.83    1.24
  -1 -14  13   22.99    2.25
   1 -14 -13   24.15    2.08
  -1 -14  13   22.81    2.29
  -1 -14  13   22.95    2.26
  -1 -14  12    5.64    2.13
  -1 -14  12    6.61    2.06
  -1 -14  12    7.31    2.12
   1 -14 -12    8.26    1.97
  -1 -14  11    6.57    2.21
  -1 -14  11    4.67    2.33
   1 -14 -11    7.04    1.85
   1 -14 -11    7.75    2.29
  -1 -14  11    7.08    2.29
  -1 -14  10   97.97    5.73
   1 -14 -10   99.64    5.93
  -1 -14  10   91.64    5.91
  -1 -14   9   93.64    5.54
  -1 -14   9   87.59    5.73
   1 -14  -9  105.23    5.97
  -1 -14   8   67.08    4.32
  -1 -14   8   78.37    4.62
  -1 -14   8   63.71    4.49
  -1 -14   7   40.99    3.14
  -1 -14   7   48.82    3.06
  -1 -14   7   42.35    2.73
  -1 -14   7   43.72    3.12
  -1 -14   6  127.02    6.38
  -1 -14   6  108.60    8.38
  -1 -14   6  120.46    6.07
  -1 -14   5    2.64    1.94
  -1 -14   5    1.64    1.60
   1 -14  -5    2.97    2.40
   1 -14  -5    3.25    2.83
  -1 -14   5    1.19    1.50
  -1 -14   4  304.34   15.96
   1 -14  -4  276.42   14.77
  -1 -14   4  277.90   15.91
   1 -14  -4  283.86   16.69
   1 -14  -4  272.00   17.26
  -1 -14   4  307.94   15.19
   1 -14  -4  262.34   16.76
   1 -14  -3  273.59   16.66
  -1 -14   3  386.45   17.61
  -1 -14   3  368.81   18.15
  -1 -14   3  408.02   17.35
   1 -14  -3  274.43   18.40
   1 -14  -3  279.44   17.95
   1 -14  -2  250.30   16.73
  -1 -14   2  360.70   17.08
  -1 -14   2  382.40   18.76
  -1 -14   2  473.00   17.64
   1 -14  -2  254.37   17.37
  -1 -14   2  387.91   18.09
   1 -14  -2  274.48   18.15
  -1 -14   1   45.49    4.19
   1 -14  -1   71.15    6.55
  -1 -14   1   63.72    5.95
  -1 -14   1   57.52    4.03
   1 -14  -1   33.90    4.94
  -1 -14   0  156.87    7.34
  -1 -14   0  136.92    8.75
   1 -14   0   92.31    8.03
  -1 -14   0  142.97    8.05
  -1 -14   0  152.91    8.35
   1 -14   0   83.84    7.75
  -1 -14   0  163.09    9.91
  -1 -14  -1  562.53   24.38
   1 -14   1  413.70   24.46
   1 -14   1  489.04   23.67
  -1 -14  -1  577.21   25.17
  -1 -14  -1  621.87   25.33
   1 -14   1  422.82   24.26
  -1 -14  -1  484.11   22.53
   1 -14   1  384.10   24.12
  -1 -14  -1  654.75   26.76
   1 -14   2  127.50    9.23
  -1 -14  -2  163.35    9.61
  -1 -14  -2  151.94    9.84
   1 -14   2  150.27    8.25
  -1 -14  -2  141.10    8.69
  -1 -14  -2  165.77   10.81
  -1 -14  -3  547.30   26.55
   1 -14   3  458.28   26.52
  -1 -14  -3  545.94   27.45
   1 -14   3  486.94   24.53
   1 -14   3  557.65   27.28
  -1 -14  -3  591.37   25.88
  -1 -14  -3  576.93   28.33
  -1 -14  -4   81.02    7.08
   1 -14   4   70.84    5.70
  -1 -14  -4   74.45    6.34
   1 -14   4   12.18    1.27
   1 -14   4   24.34    1.51
  -1 -14  -4   80.52    4.56
  -1 -14  -4   64.45    4.94
   1 -14   5   84.40    4.86
   1 -14   5   84.88    5.12
   1 -14   5   90.87    5.18
   1 -14   5  100.14    7.90
   1 -14   5   92.59    5.09
   1 -14   6    6.88    1.48
   1 -14   6    5.20    1.82
   1 -14   6    3.98    1.85
   1 -14   6    6.77    1.90
   1 -14   6    6.24    1.82
   1 -14   7   77.96    4.89
   1 -14   7   74.54    4.64
   1 -14   7   79.63    5.17
   1 -14   7   80.09    5.14
   1 -14   7   79.49    5.15
   1 -14   8   71.43    5.17
   1 -14   8   79.89    5.37
   1 -14   8   73.68    5.28
   1 -14   8   80.12    5.18
   1 -14   8   79.00    5.07
   1 -14   9   65.04    4.56
   1 -14   9   61.73    4.94
   1 -14   9   67.04    4.67
   1 -14   9   66.06    4.94
   1 -14   9   58.60    4.64
   1 -14  10   23.95    3.10
   1 -14  10   21.80    3.25
   1 -14  10   16.41    3.09
   1 -14  10   19.40    2.85
   1 -14  10   27.53    2.67
   1 -14  11    1.94    2.42
   1 -14  11    7.81    2.53
   1 -14  11    1.98    1.32
   1 -14  11    2.77    2.45
   1 -14  11    1.73    1.76
   1 -14  12   11.97    2.25
   1 -14  12   15.26    2.29
   1 -14  12   12.14    2.31
   1 -14  13   -0.77    1.58
   1 -14  13    0.14    1.47
  -1 -13  14    8.46    1.24
  -1 -13  14   11.37    1.62
  -1 -13  13    4.32    1.59
  -1 -13  13    4.17    1.75
  -1 -13  13    6.09    1.76
   1 -13 -13    4.10    1.38
  -1 -13  12    5.62    2.16
  -1 -13  12    7.00    2.13
  -1 -13  12    5.38    2.10
   1 -13 -12    5.31    1.87
   1 -13 -11   13.08    2.10
  -1 -13  11    9.85    2.32
  -1 -13  11   11.54    2.49
  -1 -13  11   12.50    1.75
  -1 -13  11   11.20    2.39
   1 -13 -11   16.91    2.61
  -1 -13  10   72.32    5.00
  -1 -13  10   77.91    4.98
  -1 -13  10   77.43    5.14
   1 -13 -10   78.39    4.98
  -1 -13   9   24.83    2.69
   1 -13  -9   25.19    2.76
  -1 -13   9   20.99    2.78
  -1 -13   8  209.88   10.45
  -1 -13   8  210.26   10.16
  -1 -13   8  196.07   10.26
  -1 -13   7   32.84    2.63
  -1 -13   7   26.30    2.33
  -1 -13   7   30.09    2.41
  -1 -13   6   12.42    2.65
  -1 -13   6   15.47    2.40
  -1 -13   6   13.35    1.56
   1 -13  -5   18.51    4.16
   1 -13  -5   18.09    3.62
  -1 -13   5   16.31    2.49
  -1 -13   5   17.92    3.14
  -1 -13   5   15.97    2.86
  -1 -13   4  370.78   17.01
  -1 -13   4  334.57   17.57
   1 -13  -4  315.59   16.49
  -1 -13   4  358.95   18.03
   1 -13  -4  283.20   18.69
   1 -13  -4  304.43   18.45
   1 -13  -4  314.87   18.41
  -1 -13   3   20.30    3.21
   1 -13  -3   17.61    2.65
  -1 -13   3   22.07    3.14
   1 -13  -3   17.82    3.86
   1 -13  -3   14.36    3.52
  -1 -13   3   22.28    2.65
   1 -13  -2  508.49   31.92
  -1 -13   2  819.04   34.15
  -1 -13   2  960.94   32.92
  -1 -13   2  729.08   32.31
   1 -13  -2  513.80   32.58
   1 -13  -2  597.35   33.64
  -1 -13   2  798.98   33.37
  -1 -13   1 1478.27   58.61
  -1 -13   1 1641.49   56.88
  -1 -13   1 1373.24   57.11
   1 -13  -1  906.69   57.58
   1 -13  -1  879.64   56.76
  -1 -13   0  110.65    7.84
   1 -13   0   73.68    6.66
  -1 -13   0  114.70    7.41
  -1 -13   0  124.13    7.04
  -1 -13   0  132.57    6.22
  -1 -13   0  117.82    6.90
   1 -13   0   76.90    6.67
   1 -13   1  335.72   21.22
  -1 -13  -1  423.39   19.53
  -1 -13  -1  469.37   21.15
  -1 -13  -1  532.02   23.15
  -1 -13  -1  533.94   22.04
   1 -13   1  361.30   21.25
   1 -13   1  416.58   20.59
   1 -13   1  369.68   21.22
  -1 -13  -1  525.82   22.17
  -1 -13  -2  255.08   15.03
   1 -13   2  229.75   14.01
   1 -13   2  267.71   12.86
  -1 -13  -2  267.54   14.50
  -1 -13  -2  242.57   13.34
  -1 -13  -2  270.51   14.21
  -1 -13  -3    7.15    2.34
   1 -13   3   10.47    2.82
   1 -13   3    7.13    1.39
  -1 -13  -3    6.18    1.92
  -1 -13  -3    7.36    3.66
   1 -13   3    4.92    2.29
  -1 -13  -3   10.40    2.96
  -1 -13  -4  138.29   10.18
  -1 -13  -4  158.74   11.12
  -1 -13  -4  153.49    8.53
  -1 -13  -4  126.03    9.20
  -1 -13  -4  133.82    8.98
   1 -13   4  141.00    9.81
  -1 -13  -5   13.31    3.46
   1 -13   5   17.30    2.10
   1 -13   5   15.31    1.86
   1 -13   5   18.13    1.98
   1 -13   5   18.05    3.34
   1 -13   6   16.17    2.16
   1 -13   6   17.78    2.21
   1 -13   6   16.04    2.25
   1 -13   6   14.39    1.94
   1 -13   6   17.97    1.89
   1 -13   7  143.81    7.84
   1 -13   7  139.25    7.51
   1 -13   7  143.91    7.78
   1 -13   7  139.58    7.72
   1 -13   8    4.39    2.29
   1 -13   8    1.83    2.10
   1 -13   8    2.19    2.04
   1 -13   8    3.85    1.93
   1 -13   8    6.81    2.27
   1 -13   9   91.98    5.67
   1 -13   9   94.96    6.13
   1 -13   9   98.49    5.89
   1 -13   9   87.60    6.07
   1 -13   9   85.34    5.80
   1 -13  10   -2.90    2.98
   1 -13  10    1.98    2.67
   1 -13  10    4.32    2.66
   1 -13  10    1.93    2.21
   1 -13  10    6.98    1.98
   1 -13  11    7.13    2.38
   1 -13  11   -0.28    2.64
   1 -13  11    1.99    2.56
   1 -13  11    1.71    1.33
   1 -13  11    4.05    2.60
   1 -13  12   12.79    2.35
   1 -13  12   10.23    2.22
   1 -13  12   13.04    2.30
   1 -13  13   19.20    2.08
  -1 -12  14    1.52    1.12
  -1 -12  14    0.43    1.44
  -1 -12  14    0.45    0.67
  -1 -12  13   -0.90    1.80
   1 -12 -13    0.60    1.23
  -1 -12  13   -0.89    1.56
  -1 -12  13    0.37    1.61
  -1 -12  12   19.91    2.77
  -1 -12  12   20.57    2.61
   1 -12 -12   20.54    2.53
  -1 -12  12   24.47    2.73
  -1 -12  11   10.33    2.41
  -1 -12  11   11.85    2.57
   1 -12 -11   11.31    2.47
   1 -12 -11   14.03    1.98
  -1 -12  11   10.08    2.42
   1 -12 -10   64.71    4.54
  -1 -12  10   70.88    4.53
  -1 -12  10   66.11    4.70
  -1 -12  10   62.75    4.51
   1 -12  -9   69.88    4.67
  -1 -12   9   65.56    4.79
  -1 -12   9   70.15    4.49
  -1 -12   9   69.74    4.68
  -1 -12   8   82.89    5.28
  -1 -12   8   79.18    5.00
  -1 -12   8   87.99    4.88
  -1 -12   7   37.31    2.84
  -1 -12   7   39.85    3.17
  -1 -12   7   37.35    2.69
  -1 -12   6   37.53    2.50
  -1 -12   6   31.96    3.91
  -1 -12   6   33.82    2.83
  -1 -12   6   38.07    3.50
   1 -12  -5  199.48   12.78
   1 -12  -5  193.15   13.04
  -1 -12   5  184.36   11.60
  -1 -12   5  202.78   10.88
  -1 -12   5  197.02   11.85
   1 -12  -4   17.09    2.22
  -1 -12   4   13.95    2.74
  -1 -12   4   15.22    2.88
   1 -12  -4   16.99    3.33
  -1 -12   4   17.30    2.40
   1 -12  -4   13.49    3.58
   1 -12  -3  715.29   38.80
  -1 -12   3 1014.81   39.30
  -1 -12   3  979.54   39.83
   1 -12  -3  664.40   40.28
  -1 -12   3  903.45   40.07
   1 -12  -3  765.65   40.21
   1 -12  -2  273.32   17.40
  -1 -12   2  440.59   19.38
   1 -12  -2  275.15   18.02
   1 -12  -2  293.92   18.71
  -1 -12   2  412.35   17.85
  -1 -12   2  473.31   18.10
   1 -12  -1   24.39    3.48
  -1 -12   1   44.18    3.07
  -1 -12   1   31.49    3.83
   1 -12  -1   21.86    3.75
   1 -12  -1   20.28    3.08
  -1 -12   1   39.73    3.84
   1 -12   0  308.01   20.59
  -1 -12   0  531.54   21.84
   1 -12   0  276.84   20.55
  -1 -12   0  535.41   20.22
  -1 -12   0  513.10   21.13
  -1 -12   0  447.80   21.89
   1 -12   1  268.42   13.20
  -1 -12  -1  288.58   15.16
  -1 -12  -1  318.01   14.37
  -1 -12  -1  316.24   13.91
  -1 -12  -1  308.96   14.39
   1 -12   1  240.12   13.81
   1 -12   1  210.74   13.68
  -1 -12  -1  241.72   12.09
  -1 -12  -2   76.43    6.37
  -1 -12  -2   82.15    6.03
  -1 -12  -2   92.87    6.88
  -1 -12  -2  102.35    8.23
   1 -12   2   72.45    6.37
  -1 -12  -3   68.54    6.44
  -1 -12  -3   69.24    5.99
  -1 -12  -3   69.44    5.02
   1 -12   3   67.35    5.83
   1 -12   3   60.78    3.81
  -1 -12  -3   60.90    5.19
   1 -12   4    9.41    2.67
  -1 -12  -4    4.80    2.08
   1 -12   4    6.22    2.42
  -1 -12  -4    6.69    3.14
  -1 -12  -4    6.22    2.03
  -1 -12  -4   11.80    2.94
  -1 -12  -4    6.27    1.85
   1 -12   5   15.76    1.96
   1 -12   5   16.92    1.89
   1 -12   5    6.05    1.72
   1 -12   5   18.56    1.92
  -1 -12  -5   17.59    4.18
   1 -12   5   13.71    2.99
  -1 -12  -5   15.92    3.49
   1 -12   5   13.11    2.92
   1 -12   6   41.51    3.06
   1 -12   6   34.24    2.95
   1 -12   6   33.60    3.04
   1 -12   6   40.06    2.85
   1 -12   7   54.64    3.81
   1 -12   7   57.03    4.04
   1 -12   7   54.45    3.90
   1 -12   7   57.63    4.03
   1 -12   8  102.85    6.30
   1 -12   8  109.06    6.20
   1 -12   8   92.52    6.13
   1 -12   8  105.39    6.19
   1 -12   8  101.73    6.23
   1 -12   9   45.90    4.15
   1 -12   9   45.34    3.61
   1 -12   9   40.89    3.72
   1 -12   9   47.30    3.97
   1 -12   9   45.00    3.83
   1 -12  10    1.58    2.69
   1 -12  10    5.39    1.78
   1 -12  10    7.54    2.43
   1 -12  10    5.41    2.68
   1 -12  10    8.02    2.74
   1 -12  11   11.54    2.23
   1 -12  11   16.22    1.81
   1 -12  11   17.96    2.93
   1 -12  11   14.45    2.79
   1 -12  11   20.56    3.11
   1 -12  12   21.82    2.62
   1 -12  12   16.47    2.54
   1 -12  12   12.94    2.41
   1 -12  13   14.85    1.82
  -1 -11  14    4.06    0.81
  -1 -11  14    8.30    1.54
  -1 -11  14    8.55    1.39
  -1 -11  13    2.80    1.85
   1 -11 -13    4.92    1.41
  -1 -11  13    3.62    1.65
  -1 -11  13    3.19    1.77
  -1 -11  12   35.52    3.14
  -1 -11  12   38.37    3.33
  -1 -11  12   33.21    3.29
   1 -11 -12   40.67    3.15
   1 -11 -11    7.89    2.24
  -1 -11  11    5.51    2.31
  -1 -11  11    4.23    2.32
  -1 -11  11    5.93    2.10
   1 -11 -11    7.36    1.79
  -1 -11  10    1.03    2.08
  -1 -11  10    0.90    1.93
   1 -11 -10    0.69    2.06
  -1 -11  10    2.59    2.12
  -1 -11  10    2.15    2.33
   1 -11 -10    0.80    1.68
  -1 -11   9   45.50    4.03
  -1 -11   9   45.21    3.76
  -1 -11   9   48.76    3.73
  -1 -11   9   53.07    3.69
   1 -11  -9   54.48    3.88
  -1 -11   8  387.32   17.46
  -1 -11   8  361.12   17.62
  -1 -11   8  362.83   17.81
  -1 -11   7  155.90    8.24
  -1 -11   7  157.30    7.91
  -1 -11   7  155.01    8.02
  -1 -11   6   15.83    2.28
  -1 -11   6   17.11    1.64
   1 -11  -6   21.04    3.83
   1 -11  -6   19.36    4.10
  -1 -11   5  264.54   13.30
  -1 -11   5  245.75   14.17
  -1 -11   5  249.27   14.22
   1 -11  -5  237.24   15.30
   1 -11  -5  256.21   15.23
   1 -11  -4  114.82    9.01
  -1 -11   4  132.60    8.57
  -1 -11   4  152.07    7.77
   1 -11  -4  117.81    7.24
   1 -11  -4  124.61    9.03
  -1 -11   4  136.47    8.40
  -1 -11   3  187.65    9.00
   1 -11  -3  121.07    9.59
   1 -11  -3  149.76   10.10
  -1 -11   3  185.83    9.61
  -1 -11   3  169.95    9.76
   1 -11  -3  136.91    8.62
   1 -11  -2   95.69    7.05
   1 -11  -2   97.79    7.70
  -1 -11   2  155.32    7.60
   1 -11  -2   94.34    8.02
  -1 -11   2  160.94    7.69
  -1 -11   2  153.48    8.67
  -1 -11   1  891.96   39.71
   1 -11  -1  667.27   38.71
  -1 -11   1 1084.32   38.70
   1 -11  -1  681.59   39.55
  -1 -11   1 1150.25   40.11
   1 -11  -1  655.91   38.76
  -1 -11   0  112.37    7.85
  -1 -11   0  143.89    6.44
  -1 -11   0  132.33    7.63
  -1 -11   0  115.54    6.85
  -1 -11  -1   18.09    2.66
  -1 -11  -1   14.29    1.25
   1 -11   1   14.71    2.71
  -1 -11  -1   20.36    3.49
   1 -11   1   15.56    2.06
  -1 -11  -1   16.93    2.46
  -1 -11  -1   19.11    2.68
   1 -11   2 1313.82   62.52
  -1 -11  -2 1333.47   63.17
  -1 -11  -2 1274.28   62.04
   1 -11   2 1426.59   60.99
  -1 -11  -2 1386.69   62.62
  -1 -11  -3   90.48    7.04
   1 -11   3   74.09    6.14
   1 -11   3   65.67    3.97
  -1 -11  -3   83.04    5.37
  -1 -11  -3   69.07    5.37
  -1 -11  -3   83.17    6.36
   1 -11   4   96.52    7.50
  -1 -11  -4   83.57    6.46
   1 -11   4   81.63    7.12
  -1 -11  -4  113.41    6.51
  -1 -11  -4  107.28    8.01
  -1 -11  -4   99.55    7.18
  -1 -11  -4  115.62    8.74
   1 -11   5   14.44    1.78
   1 -11   5   10.74    2.67
  -1 -11  -5   13.98    3.80
   1 -11   5   15.21    1.87
   1 -11   5   15.10    2.99
  -1 -11  -5   15.92    3.41
   1 -11   6    7.11    1.63
   1 -11   6    5.90    1.55
   1 -11   6    6.15    1.70
   1 -11   6    1.61    1.57
   1 -11   7  160.94    8.61
   1 -11   7  159.92    8.68
   1 -11   7  185.00    8.83
   1 -11   7  162.47    8.69
   1 -11   7  157.50    8.46
   1 -11   8   12.76    2.33
   1 -11   8   11.79    2.52
   1 -11   8   12.60    2.23
   1 -11   8   10.00    2.44
   1 -11   8   13.30    2.49
   1 -11   9   84.76    5.27
   1 -11   9   78.37    5.31
   1 -11   9   86.75    5.45
   1 -11   9   83.69    5.66
   1 -11   9   82.08    5.58
   1 -11  10   10.72    2.03
   1 -11  10    8.08    2.85
   1 -11  10    7.71    2.29
   1 -11  10    9.66    2.86
   1 -11  11   16.85    1.79
   1 -11  11   11.14    3.01
   1 -11  11   16.12    2.29
   1 -11  12    2.84    2.17
   1 -11  12   -1.25    2.10
   1 -11  13    7.41    1.66
  -1 -10  14    2.57    0.75
  -1 -10  14    5.64    1.53
  -1 -10  14    5.58    1.39
  -1 -10  13   10.52    1.81
   1 -10 -13   13.40    1.64
  -1 -10  13   10.85    2.17
  -1 -10  13   12.25    2.09
  -1 -10  12   11.33    2.41
  -1 -10  12    9.93    2.13
   1 -10 -12    9.13    1.99
  -1 -10  12    6.71    2.33
  -1 -10  11    1.09    2.04
   1 -10 -11    2.84    2.00
  -1 -10  11    2.10    2.21
   1 -10 -11    1.59    1.49
  -1 -10  11    1.80    2.32
  -1 -10  10  192.14    9.99
   1 -10 -10  215.90   10.61
  -1 -10  10  187.63   10.36
   1 -10 -10  190.42   10.06
  -1 -10  10  191.67   10.27
  -1 -10  10  201.85   10.12
  -1 -10   9   63.90    4.30
   1 -10  -9   67.24    4.51
  -1 -10   9   65.79    4.75
  -1 -10   9   70.67    4.39
  -1 -10   9   66.99    4.57
  -1 -10   8    2.95    1.63
  -1 -10   8    2.62    1.82
   1 -10  -8    4.34    1.68
  -1 -10   7   87.15    5.14
  -1 -10   7   86.70    4.93
   1 -10  -6   55.62    6.35
   1 -10  -6   55.57    6.44
   1 -10  -6   49.34    5.71
  -1 -10   6   62.50    4.40
  -1 -10   5   11.76    2.63
   1 -10  -5   12.13    3.16
  -1 -10   5   12.25    2.45
   1 -10  -5   12.14    3.47
  -1 -10   5   12.16    2.06
   1 -10  -4  343.83   20.31
   1 -10  -4  376.21   20.52
  -1 -10   4  374.16   19.87
   1 -10  -4  369.68   18.51
  -1 -10   4  399.95   19.93
  -1 -10   3  200.87    9.61
   1 -10  -3  147.16    9.21
  -1 -10   3  178.60    9.94
  -1 -10   3  210.26   10.73
   1 -10  -3  154.42   10.82
  -1 -10   2 1271.57   50.09
  -1 -10   2 1259.98   50.15
   1 -10  -2  718.18   50.26
   1 -10  -2  837.43   49.60
   1 -10  -1  922.83   55.93
   1 -10  -1 1020.33   56.85
  -1 -10   1 1553.11   55.99
  -1 -10   1 1711.61   57.38
  -1 -10   1 1572.08   57.51
   1 -10  -1  951.19   55.99
  -1 -10   0  495.75   19.75
   1 -10   0  310.62   20.12
  -1 -10   0  525.59   21.24
  -1 -10   0  412.96   20.17
  -1 -10   0  382.03   20.94
  -1 -10  -1  583.36   27.15
  -1 -10  -1  648.65   29.75
  -1 -10  -1  629.68   28.96
   1 -10   1  576.54   28.77
  -1 -10  -2  376.80   19.73
  -1 -10  -2  408.20   20.31
   1 -10   2  414.18   18.72
  -1 -10  -2  396.54   20.79
  -1 -10  -3  122.34    6.92
   1 -10   3   80.23    4.96
  -1 -10  -3  136.14    8.02
   1 -10   3  129.57    7.79
   1 -10   3   99.19    4.98
  -1 -10  -3  152.54    8.92
   1 -10   4   58.51    5.39
   1 -10   4   50.54    5.03
  -1 -10  -4   46.49    4.34
  -1 -10  -4   66.73    5.95
  -1 -10  -4   60.98    6.26
  -1 -10  -4   53.25    4.83
   1 -10   5  304.56   18.59
  -1 -10  -5  312.21   17.67
  -1 -10  -5  397.72   20.86
  -1 -10  -5  413.63   20.76
   1 -10   5  380.49   19.35
   1 -10   6  133.58    6.89
   1 -10   6  116.69    6.71
   1 -10   6  134.98    6.91
   1 -10   7   39.91    3.30
   1 -10   7   42.67    3.25
   1 -10   7   48.04    3.42
   1 -10   7   43.79    3.39
   1 -10   8   95.87    5.82
   1 -10   8   96.63    5.69
   1 -10   8   89.97    5.62
   1 -10   8   94.29    5.70
   1 -10   9   58.35    4.07
   1 -10   9   61.05    4.51
   1 -10   9   52.89    4.20
   1 -10   9   57.49    4.46
   1 -10  10   26.48    3.17
   1 -10  10   23.79    2.47
   1 -10  10   23.21    2.72
   1 -10  10   27.69    3.21
   1 -10  11   19.36    3.01
   1 -10  11   12.48    2.88
   1 -10  11   14.76    2.17
   1 -10  12   12.20    2.49
   1 -10  12   16.81    2.55
   1 -10  13    4.29    1.75
   1 -10  13    5.12    1.66
  -1  -9  14    5.31    1.59
  -1  -9  14    5.16    1.49
  -1  -9  13   14.18    2.29
   1  -9 -13   14.05    1.68
  -1  -9  13   14.11    2.24
  -1  -9  13   13.13    1.90
  -1  -9  12   36.23    3.13
  -1  -9  12   42.23    3.46
  -1  -9  12   37.44    3.49
   1  -9 -12   39.72    3.14
  -1  -9  11   63.99    4.35
  -1  -9  11   56.24    4.40
  -1  -9  11   56.62    4.10
  -1  -9  11   57.15    4.55
   1  -9 -11   64.69    4.41
   1  -9 -10   34.46    3.05
   1  -9 -10   41.35    3.52
  -1  -9  10   35.00    3.68
  -1  -9  10   32.95    3.35
  -1  -9  10   32.87    3.16
  -1  -9  10   36.16    3.12
  -1  -9   9  143.25    7.31
  -1  -9   9  133.68    7.14
   1  -9  -9  133.74    7.36
  -1  -9   9  131.14    7.42
  -1  -9   9  128.39    7.60
   1  -9  -8  115.21    6.02
  -1  -9   8  100.65    5.85
  -1  -9   8   99.07    6.02
  -1  -9   8   99.16    5.58
  -1  -9   7   10.02    1.63
  -1  -9   7    9.79    1.98
  -1  -9   6  262.78   12.91
  -1  -9   6  239.63   14.12
   1  -9  -6  253.47   16.01
   1  -9  -6  237.84   15.62
   1  -9  -5  138.75   10.51
  -1  -9   5  161.98    9.74
  -1  -9   5  155.89    8.61
  -1  -9   5  161.35    9.78
   1  -9  -5  147.75   10.63
   1  -9  -5  165.69   10.55
  -1  -9   4  897.85   44.34
   1  -9  -4  946.81   45.19
   1  -9  -4  888.93   45.12
   1  -9  -4  913.21   42.96
  -1  -9   4  893.08   44.16
  -1  -9   3  112.38    7.21
  -1  -9   3  132.35    6.60
   1  -9  -3   93.81    6.12
  -1  -9   3  112.78    6.83
   1  -9  -3   87.65    7.06
   1  -9  -2  222.66   13.33
  -1  -9   2  323.02   13.84
  -1  -9   2  337.18   13.81
   1  -9  -2  212.20   13.70
   1  -9  -1 1618.35   86.22
  -1  -9   1 2673.78   87.22
  -1  -9   1 2324.79   87.21
   1  -9  -1 1408.85   86.40
  -1  -9   1 2504.64   86.02
   1  -9  -1 1433.47   85.77
  -1  -9   0 2187.12   81.31
  -1  -9   0 1733.78   81.55
  -1  -9   0 1727.19   82.50
   1  -9   0 1384.66   81.60
  -1  -9   0 2087.27   82.61
  -1  -9  -1  132.41    7.85
  -1  -9  -1  133.76    8.48
   1  -9   1  126.56    7.75
  -1  -9  -1  137.45    6.36
  -1  -9  -1  146.57    7.94
  -1  -9  -2  679.81   31.18
  -1  -9  -2  638.55   31.53
   1  -9   2  681.87   29.52
  -1  -9  -2  579.08   30.46
  -1  -9  -3  910.53   39.16
  -1  -9  -3  853.01   39.28
  -1  -9  -3  748.02   37.60
   1  -9   3  787.72   38.58
  -1  -9  -4    4.15    1.74
   1  -9   4    3.46    2.05
  -1  -9  -4    6.65    2.18
   1  -9   4    5.82    2.36
  -1  -9  -4    3.41    2.77
  -1  -9  -4    4.96    2.33
   1  -9   5  100.54    7.83
  -1  -9  -5  101.35    7.01
   1  -9   5  134.69    8.60
  -1  -9  -5  120.83    9.11
  -1  -9  -5  130.83    9.64
   1  -9   6   10.81    1.62
   1  -9   6   11.38    1.70
   1  -9   6   10.35    2.59
   1  -9   6    8.16    1.62
   1  -9   7   74.16    4.73
   1  -9   7   83.15    4.77
   1  -9   7   72.50    4.55
   1  -9   7   72.52    4.57
   1  -9   8   55.57    3.98
   1  -9   8   63.07    4.11
   1  -9   8   56.76    4.22
   1  -9   8   51.94    3.98
   1  -9   9    2.49    2.19
   1  -9   9    3.85    1.69
   1  -9   9    0.73    1.83
   1  -9   9    1.98    2.31
   1  -9  10   25.92    2.76
   1  -9  10   26.27    2.51
   1  -9  10   28.81    3.27
   1  -9  10   31.93    3.39
   1  -9  11   13.02    2.09
   1  -9  11   16.11    2.99
   1  -9  11   20.13    2.81
   1  -9  12   -3.18    2.44
   1  -9  12    2.30    2.28
   1  -9  13    5.06    1.72
   1  -9  13    9.13    1.79
   1  -9  14   11.75    1.26
  -1  -8  15    1.11    0.81
  -1  -8  14   12.29    1.67
  -1  -8  14   10.69    1.76
  -1  -8  13   27.78    2.71
  -1  -8  13   25.44    2.70
  -1  -8  13   22.97    2.28
  -1  -8  12    6.23    1.93
  -1  -8  12    8.87    2.39
  -1  -8  12    7.11    2.27
   1  -8 -12    6.57    1.81
  -1  -8  11   33.50    3.06
  -1  -8  11   34.05    3.69
  -1  -8  11   40.59    3.47
  -1  -8  11   37.11    3.56
   1  -8 -11   39.69    3.37
  -1  -8  10   97.45    5.68
   1  -8 -10   92.67    5.64
  -1  -8  10   92.15    5.93
  -1  -8  10   90.29    6.03
  -1  -8  10   99.59    5.87
   1  -8 -10  109.99    6.09
  -1  -8   9   99.60    5.66
  -1  -8   9   96.68    6.15
  -1  -8   9  100.56    6.00
   1  -8  -9  105.98    5.90
  -1  -8   8   95.56    5.70
  -1  -8   8  102.93    5.49
   1  -8  -8  110.57    5.86
  -1  -8   8   96.08    5.90
  -1  -8   7  103.60    5.88
  -1  -8   7  106.82    5.70
   1  -8  -7  108.13    8.54
  -1  -8   7   96.18    7.41
  -1  -8   6  247.57   12.63
   1  -8  -6  261.43   15.16
   1  -8  -6  263.35   15.99
  -1  -8   6  247.71   14.15
  -1  -8   5   51.73    4.79
   1  -8  -5   63.09    5.70
   1  -8  -5   57.07    5.88
  -1  -8   5   54.40    4.90
  -1  -8   5   55.92    3.91
  -1  -8   4  202.13   11.23
   1  -8  -4  195.75   11.89
   1  -8  -4  194.13    9.91
  -1  -8   4  183.09   11.12
   1  -8  -4  179.31   11.72
  -1  -8   3   76.33    5.44
   1  -8  -3   53.20    5.17
  -1  -8   3   77.14    4.52
  -1  -8   3   65.87    4.88
   1  -8  -3   63.59    4.34
   1  -8  -2  787.61   42.76
  -1  -8   2 1123.33   43.31
  -1  -8   2 1179.04   43.19
   1  -8  -2  750.53   43.04
  -1  -8   1  806.63   29.20
  -1  -8   1  642.62   29.72
   1  -8  -1  461.26   28.93
   1  -8  -1  506.67   29.14
  -1  -8   1  863.95   30.22
  -1  -8   0 2698.20  137.35
  -1  -8   0 3764.70  137.83
  -1  -8   0 2787.58  136.66
  -1  -8   0 3685.82  136.58
   1  -8   0 2594.52  136.84
  -1  -8  -1  350.34   16.32
  -1  -8  -1  342.97   14.89
  -1  -8  -1  331.31   17.05
  -1  -8  -2  156.53    9.49
   1  -8   2  168.53    7.44
  -1  -8  -2  164.39    8.89
  -1  -8  -2  152.65    8.55
  -1  -8  -3  319.27   16.11
   1  -8   3  325.72   16.49
  -1  -8  -3  333.29   16.96
  -1  -8  -3  277.47   15.27
  -1  -8  -3  338.57   16.61
   1  -8   3  285.25   16.02
   1  -8   4    9.35    2.44
  -1  -8  -4    8.80    1.90
  -1  -8  -4   11.29    2.38
   1  -8   4   13.94    2.79
  -1  -8  -4   13.89    3.01
  -1  -8  -4   13.50    3.48
  -1  -8  -5   73.37    6.94
   1  -8   5   61.08    5.60
  -1  -8  -5   82.54    7.02
  -1  -8  -5   67.11    4.95
   1  -8   5   69.61    5.90
   1  -8   6   21.03    3.21
   1  -8   6   16.05    3.05
   1  -8   6   21.75    2.11
   1  -8   6   17.89    1.93
   1  -8   6   20.20    2.03
   1  -8   7   59.86    4.02
   1  -8   7   61.38    4.18
   1  -8   7   67.98    4.09
   1  -8   7   68.30    4.20
   1  -8   8    5.71    1.93
   1  -8   8    6.88    2.20
   1  -8   8    6.25    1.83
   1  -8   8   11.58    2.37
   1  -8   9   33.17    3.37
   1  -8   9   33.95    2.82
   1  -8   9   32.65    3.33
   1  -8   9   32.38    2.84
   1  -8   9   26.90    2.96
   1  -8  10    1.95    2.39
   1  -8  10    0.33    1.46
   1  -8  10   -1.41    2.53
   1  -8  10    1.80    1.78
   1  -8  10    1.25    1.40
   1  -8  11   59.93    4.18
   1  -8  11   52.74    4.14
   1  -8  12    1.57    2.35
   1  -8  13    0.22    1.66
   1  -8  14    0.18    1.06
   1  -7 -15   14.92    1.31
  -1  -7  15   20.75    1.39
  -1  -7  14   -0.51    1.52
  -1  -7  14    0.92    1.39
  -1  -7  13   10.83    2.25
  -1  -7  13    9.75    1.77
  -1  -7  13   11.19    2.22
  -1  -7  12   47.97    3.68
   1  -7 -12   42.97    3.28
  -1  -7  12   40.74    3.75
  -1  -7  12   44.68    3.68
  -1  -7  12   39.87    3.25
   1  -7 -11   62.73    4.19
  -1  -7  11   59.87    4.20
  -1  -7  11   52.72    4.50
  -1  -7  11   57.80    4.40
  -1  -7  11   55.45    3.96
  -1  -7  11   54.85    3.86
  -1  -7  10   42.70    3.39
  -1  -7  10   52.02    3.73
  -1  -7  10   47.03    3.88
  -1  -7  10   42.98    3.42
  -1  -7  10   45.69    4.09
   1  -7 -10   51.50    3.82
  -1  -7   9   90.39    5.71
  -1  -7   9   92.46    5.94
   1  -7  -9  100.71    5.64
  -1  -7   9   98.28    5.47
   1  -7  -8   18.30    2.08
  -1  -7   8   17.95    2.19
  -1  -7   8   17.75    1.87
  -1  -7   7   62.37    3.47
   1  -7  -7   60.85    6.01
  -1  -7   7   56.56    3.87
  -1  -7   7   56.39    5.30
  -1  -7   7   58.05    3.66
   1  -7  -6  263.62   15.35
   1  -7  -6  262.11   15.97
  -1  -7   6  260.50   14.50
   1  -7  -6  245.15   15.69
  -1  -7   6  260.70   12.79
   1  -7  -5  235.71   13.30
  -1  -7   5  228.79   11.10
   1  -7  -5  221.86   13.52
  -1  -7   5  188.13   12.16
  -1  -7   5  221.36   12.52
   1  -7  -5  239.78   13.81
   1  -7  -4    4.47    2.53
  -1  -7   4    6.66    2.17
   1  -7  -4    1.60    2.21
  -1  -7   4    6.01    1.39
   1  -7  -4    4.61    2.64
  -1  -7   3 1038.11   43.90
   1  -7  -3  818.13   43.49
   1  -7  -3  851.61   42.50
  -1  -7   3 1080.48   42.83
   1  -7  -2 1249.49   67.83
  -1  -7   2 1855.96   67.88
  -1  -7   2 1699.59   68.04
   1  -7  -2 1290.77   67.64
   1  -7  -1  387.43   22.25
  -1  -7   1  412.33   22.60
  -1  -7   1  627.36   22.60
   1  -7  -1  393.45   22.46
  -1  -7   1  693.49   23.59
   1  -7   0 2875.68  150.97
  -1  -7   0 3070.53  150.73
  -1  -7   0 3954.59  151.83
  -1  -7   0 4273.21  150.87
  -1  -7   0 3023.95  151.52
  -1  -7  -1 1488.56   67.04
  -1  -7  -1 1453.30   67.42
  -1  -7  -1 1493.87   65.65
  -1  -7  -1 1627.03   67.02
   1  -7   1 1395.27   66.54
   1  -7   2 1924.39   72.85
  -1  -7  -2 1860.71   75.15
  -1  -7  -2 1651.27   73.92
  -1  -7  -2 1809.04   74.62
  -1  -7  -3   95.61    6.60
   1  -7   3  101.00    6.84
  -1  -7  -3   91.71    6.34
  -1  -7  -3   90.04    5.89
   1  -7   3   84.15    6.28
  -1  -7  -4  321.83   16.49
   1  -7   4  299.49   15.30
  -1  -7  -4  309.77   16.20
   1  -7   4  293.72   15.48
   1  -7   5   36.58    3.97
  -1  -7  -5   36.00    3.61
  -1  -7  -5   46.05    5.11
  -1  -7  -5   42.30    5.21
  -1  -7  -5   33.70    3.15
   1  -7   6  170.78   10.20
  -1  -7  -6  176.92   12.01
   1  -7   6  156.20    7.83
   1  -7   6  155.76    7.99
   1  -7   7   18.30    2.04
   1  -7   7   20.62    2.19
   1  -7   7   20.64    2.16
   1  -7   7   18.82    2.24
   1  -7   8   49.37    3.41
   1  -7   8   49.76    3.51
   1  -7   8   41.47    3.40
   1  -7   8   50.99    3.83
   1  -7   8   49.50    3.60
   1  -7   9   22.75    2.41
   1  -7   9   23.76    2.93
   1  -7   9   25.64    2.48
   1  -7   9   25.30    3.00
   1  -7   9   19.26    2.51
   1  -7  10    4.40    2.34
   1  -7  10    2.99    1.66
   1  -7  10    1.87    2.54
   1  -7  10    2.37    1.37
   1  -7  10    3.30    1.78
   1  -7  11   25.96    2.45
   1  -7  11   22.14    2.34
   1  -7  11   29.41    3.26
   1  -7  11   27.25    3.48
   1  -7  12   10.29    2.44
   1  -7  13   -0.43    1.75
   1  -7  14    7.97    1.25
   1  -7  14    7.38    1.17
   1  -6 -15    9.63    1.21
  -1  -6  15   13.94    1.27
  -1  -6  14    1.17    1.56
  -1  -6  14    1.71    1.48
   1  -6 -14    1.31    1.45
  -1  -6  13    6.37    1.64
  -1  -6  13    9.26    2.25
  -1  -6  13    7.07    2.13
  -1  -6  12   76.56    4.85
  -1  -6  12   81.78    5.44
  -1  -6  12   89.19    5.28
   1  -6 -12   83.59    4.91
  -1  -6  12   78.61    4.82
  -1  -6  12   85.34    5.37
  -1  -6  11   15.99    2.94
  -1  -6  11   21.48    2.68
   1  -6 -11   19.63    2.40
  -1  -6  11   16.24    2.25
  -1  -6  11   14.94    2.21
  -1  -6  11   16.68    2.74
   1  -6 -10    2.83    1.90
  -1  -6  10    4.71    2.23
  -1  -6  10    4.59    2.45
  -1  -6  10    3.01    1.65
  -1  -6  10    2.50    1.68
  -1  -6  10    4.06    2.13
  -1  -6   9   83.44    5.81
  -1  -6   9   97.47    5.29
  -1  -6   9   92.19    5.64
  -1  -6   9   91.78    5.37
   1  -6  -9   98.26    5.47
   1  -6  -8   23.63    2.22
  -1  -6   8   19.80    1.92
  -1  -6   8   19.89    2.22
  -1  -6   8   19.63    2.52
  -1  -6   7   14.65    2.04
  -1  -6   7   16.21    1.80
   1  -6  -7   17.52    3.41
  -1  -6   7   19.24    1.69
   1  -6  -6  118.58    9.37
   1  -6  -6  124.96    8.83
   1  -6  -6  127.76    9.46
  -1  -6   6  125.55    8.42
  -1  -6   6  125.38    8.25
  -1  -6   6  119.89    6.45
  -1  -6   5  277.82   13.41
   1  -6  -5  285.25   15.96
   1  -6  -5  272.70   15.87
   1  -6  -4  243.74   14.07
   1  -6  -4  249.58   13.93
   1  -6  -4  243.32   11.72
   1  -6  -4  236.78   13.86
  -1  -6   4  254.68   13.47
  -1  -6   4  276.03   12.31
   1  -6  -3  801.11   40.76
  -1  -6   3 1096.12   42.38
   1  -6  -3  785.19   41.73
  -1  -6   3 1019.38   41.07
   1  -6  -2  112.79    7.33
   1  -6  -2  129.18    7.14
  -1  -6   1  638.82   35.80
  -1  -6   1  945.84   35.85
  -1  -6   1 1067.73   36.68
   1  -6  -1  697.96   35.90
   1  -6  -1  700.06   35.55
   1  -6   0  307.63   17.51
  -1  -6   0  309.35   17.27
  -1  -6   0  324.55   16.59
   1  -6   0  322.28   16.84
  -1  -6  -1  663.29   28.46
  -1  -6  -1  644.05   28.00
  -1  -6  -1  553.30   26.73
   1  -6   1  591.50   27.46
  -1  -6  -2  494.92    9.51
  -1  -6  -2  493.58   10.26
  -1  -6  -3  347.68   17.83
  -1  -6  -3  383.93   18.70
   1  -6   3  356.29   18.22
  -1  -6  -3  341.04   17.11
  -1  -6  -3  380.14   18.39
   1  -6   3  348.16   17.78
  -1  -6  -4  306.04   15.75
  -1  -6  -4  315.20   15.97
  -1  -6  -4  241.22   13.56
  -1  -6  -4  289.34   14.53
   1  -6   4  266.01   14.52
   1  -6   4  289.38   15.11
  -1  -6  -5  379.80   18.72
  -1  -6  -5  346.85   16.25
  -1  -6  -5  354.17   18.52
  -1  -6  -5  265.88   15.24
   1  -6   5  281.56   16.45
   1  -6   5  350.50   17.18
   1  -6   6   61.44    5.89
   1  -6   6   75.49    4.51
   1  -6   6   77.54    4.41
  -1  -6  -6   88.64    7.89
   1  -6   6   93.40    6.51
   1  -6   6   78.61    4.52
   1  -6   7   89.98    4.97
   1  -6   7   95.08    5.20
   1  -6   7   86.57    5.05
   1  -6   7   98.06    5.35
   1  -6   7   80.94    5.00
   1  -6   7   90.00    5.30
   1  -6   8    9.62    1.77
   1  -6   8    8.04    2.07
   1  -6   8    7.93    2.04
   1  -6   8    7.12    1.75
   1  -6   8    7.82    1.64
   1  -6   9   51.19    3.64
   1  -6   9   53.86    4.01
   1  -6   9   42.99    3.60
   1  -6   9   52.25    4.11
   1  -6   9   53.23    3.56
   1  -6  10   25.33    2.74
   1  -6  10   34.52    3.44
   1  -6  10   34.49    2.98
   1  -6  11    7.89    2.49
   1  -6  11    5.64    1.70
   1  -6  12    6.34    2.21
   1  -6  13    2.24    1.65
   1  -6  13   -2.79    1.85
   1  -6  14   12.75    1.48
   1  -6  14   10.08    1.46
   1  -6  14   12.74    1.38
  -1  -5  15   14.61    1.29
   1  -5 -15   12.17    1.31
   1  -5 -14   -0.03    1.56
  -1  -5  14    1.47    1.59
  -1  -5  14    1.69    1.53
  -1  -5  13    1.35    1.90
  -1  -5  13    2.08    2.10
  -1  -5  13    0.28    1.28
  -1  -5  12    7.61    2.42
  -1  -5  12    6.04    2.47
   1  -5 -12    5.20    1.62
  -1  -5  12    4.16    1.72
  -1  -5  12    3.76    1.72
  -1  -5  11    3.24    1.76
  -1  -5  11    4.18    2.60
   1  -5 -11    2.99    1.72
  -1  -5  11    2.88    2.30
  -1  -5  11    3.42    2.26
  -1  -5  11    3.16    1.68
  -1  -5  10   33.96    2.83
  -1  -5  10   38.10    3.21
  -1  -5  10   26.96    2.79
   1  -5 -10   36.50    3.10
  -1  -5  10   33.57    3.57
  -1  -5  10   30.34    3.22
  -1  -5   9   18.88    2.47
  -1  -5   9   16.35    2.03
   1  -5  -9   22.51    2.46
  -1  -5   9   16.91    1.98
  -1  -5   9   18.30    2.75
  -1  -5   8   46.76    3.00
  -1  -5   8   44.40    3.34
  -1  -5   8   42.55    3.44
   1  -5  -8   49.89    3.26
  -1  -5   7   50.43    3.49
  -1  -5   7   49.00    3.39
   1  -5  -7   57.13    5.57
  -1  -5   7   53.00    3.05
  -1  -5   7   46.08    4.91
  -1  -5   7   50.12    3.29
  -1  -5   6   34.57    2.36
   1  -5  -6   36.52    4.68
  -1  -5   6   36.80    4.01
  -1  -5   6   33.27    3.90
  -1  -5   6   32.88    2.27
   1  -5  -6   35.41    4.31
   1  -5  -6   35.68    4.92
   1  -5  -5  178.55   11.08
   1  -5  -5  192.54   11.65
   1  -5  -5  174.14   11.49
  -1  -5   5  172.45   10.65
  -1  -5   5  191.37    9.14
  -1  -5   4  220.67   10.25
  -1  -5   4  211.47   11.64
   1  -5  -4  199.20   12.01
   1  -5  -4  191.47   11.83
  -1  -5   3   12.01    1.69
   1  -5  -3   11.04    2.54
   1  -5  -3   10.71    2.65
   1  -5  -3   12.99    1.67
   1  -5  -2  226.80   13.33
   1  -5  -2  252.80   13.19
   1  -5  -1  859.76   41.24
   1  -5  -1  772.01   40.70
  -1  -5   1 1216.54   41.92
  -1  -5   1  750.41   40.97
  -1  -5   1 1145.69   41.26
   1  -5   0  328.95   18.15
  -1  -5   0  328.39   17.81
  -1  -5   0  348.09   17.19
   1  -5   0  329.64   17.37
  -1  -5   0  395.75   18.13
  -1  -5  -1  319.90   17.16
  -1  -5  -1  424.07   17.56
  -1  -5  -1  404.90   16.44
  -1  -5  -1  340.06   17.57
   1  -5   1  329.08   17.79
   1  -5   1  320.45   16.75
  -1  -5  -2   32.93    2.96
  -1  -5  -2   26.94    2.87
  -1  -5  -2   24.11    2.87
   1  -5   3   30.76    3.53
   1  -5   3   31.44    3.17
  -1  -5  -3   31.78    3.32
  -1  -5  -3   25.14    2.43
  -1  -5  -3   27.01    3.13
  -1  -5  -3   29.17    3.62
  -1  -5  -4   71.83    5.03
  -1  -5  -4   77.65    6.04
   1  -5   4   75.35    5.59
   1  -5   4   62.95    5.09
  -1  -5  -4   73.23    6.26
  -1  -5  -4   55.73    4.12
  -1  -5  -5   57.21    4.11
  -1  -5  -5   64.18    4.69
   1  -5   5   50.75    4.92
  -1  -5  -5   79.71    6.57
  -1  -5  -5   71.97    4.91
   1  -5   5   80.10    5.78
   1  -5   6   28.40    3.54
   1  -5   6   30.38    2.49
   1  -5   6   30.84    2.48
   1  -5   6   31.18    3.62
  -1  -5  -6   31.73    4.57
   1  -5   6   31.60    2.43
  -1  -5  -6   36.37    4.99
   1  -5   7   96.67    5.28
   1  -5   7   96.44    5.56
   1  -5   7  101.93    5.57
   1  -5   7  100.31    5.44
   1  -5   7   88.10    5.24
   1  -5   8   14.15    2.29
   1  -5   8   13.79    1.89
   1  -5   8   12.16    1.84
   1  -5   8   15.24    2.31
   1  -5   8   14.44    1.99
   1  -5   9   28.37    2.70
   1  -5   9   24.75    3.04
   1  -5   9   25.74    2.41
   1  -5   9   25.69    2.66
   1  -5   9   27.04    3.08
   1  -5  10    5.47    2.44
   1  -5  10    9.13    2.64
   1  -5  10    3.54    1.64
   1  -5  10    6.81    1.88
   1  -5  11    6.37    2.55
   1  -5  11    7.85    1.87
   1  -5  11    8.13    2.63
   1  -5  12    5.52    2.21
   1  -5  12    0.22    2.16
   1  -5  12    0.59    1.35
   1  -5  13    5.99    1.93
   1  -5  13   11.08    1.85
   1  -5  14    2.50    1.24
   1  -5  14    4.73    1.26
   1  -5  14    3.16    1.20
  -1  -4  15   17.19    1.48
   1  -4 -15   14.87    1.41
   1  -4 -14   10.49    1.85
  -1  -4  14   10.03    1.78
  -1  -4  13    1.45    1.22
  -1  -4  13    3.42    1.38
  -1  -4  13    2.03    2.13
  -1  -4  13    2.16    2.08
  -1  -4  13    1.55    1.89
  -1  -4  12   26.17    3.30
  -1  -4  12   21.21    2.37
  -1  -4  12   29.63    3.09
  -1  -4  12   27.48    3.04
  -1  -4  12   22.27    2.50
   1  -4 -11   35.23    2.96
  -1  -4  11   31.20    2.75
  -1  -4  11   35.51    3.33
  -1  -4  11   34.00    3.43
  -1  -4  11   29.44    2.90
  -1  -4  11   31.30    3.55
  -1  -4  10   19.92    2.58
  -1  -4  10   17.17    2.68
   1  -4 -10   18.85    2.35
  -1  -4  10   15.49    2.88
  -1  -4  10   13.00    2.20
  -1  -4  10   16.47    2.09
  -1  -4   9   42.60    3.84
   1  -4  -9   52.11    3.62
  -1  -4   9   49.84    3.21
  -1  -4   9   45.84    3.61
  -1  -4   9   41.99    3.26
  -1  -4   8   34.53    2.88
  -1  -4   8   32.83    3.06
  -1  -4   8   34.79    2.93
  -1  -4   8   32.51    2.62
  -1  -4   8   37.84    2.52
  -1  -4   7   16.30    1.48
   1  -4  -7   12.51    2.94
   1  -4  -7   11.87    3.15
  -1  -4   7   12.44    2.72
   1  -4  -6   66.59    6.55
  -1  -4   6   63.62    5.42
  -1  -4   6   62.57    5.37
   1  -4  -6   67.92    5.95
   1  -4  -6   67.19    6.25
  -1  -4   5   11.78    2.74
  -1  -4   5   15.53    1.46
   1  -4  -5   17.13    3.16
   1  -4  -5   13.40    2.98
   1  -4  -5   11.29    3.25
  -1  -4   4  330.95   17.46
  -1  -4   4  354.64   16.02
   1  -4  -4  351.21   18.02
   1  -4  -4  347.65   17.89
   1  -4  -4  325.44   17.85
  -1  -4   3  445.17   19.15
   1  -4  -3  378.71   20.25
   1  -4  -3  391.99   19.02
   1  -4  -3  432.64   20.58
   1  -4  -2  342.38   15.41
  -1  -4   2  315.60   15.59
   1  -4  -2  296.33   15.49
  -1  -4   1 1047.00   53.90
   1  -4  -1 1131.52   54.20
   1  -4  -1 1114.28   53.67
  -1  -4   0  769.70   28.01
   1  -4   0  579.69   28.57
   1  -4   0  546.56   27.43
  -1  -4   0  569.16   27.37
   1  -4   0  830.57   28.54
  -1  -4   0  634.10   28.24
  -1  -4   0  563.97   27.94
  -1  -4  -1  146.69    8.13
  -1  -4  -1  125.24    7.72
   1  -4   1  141.15    8.57
   1  -4   1  135.63    7.41
  -1  -4  -2   62.25    3.88
  -1  -4  -2   66.58    4.51
  -1  -4  -2   58.52    4.44
  -1  -4  -2   60.15    3.07
   1  -4   2   65.70    4.46
  -1  -4  -2   65.99    4.71
   1  -4   3   12.04    2.20
  -1  -4  -3   13.23    2.84
   1  -4   3   15.45    2.56
  -1  -4  -3   13.28    1.19
  -1  -4  -3   14.63    2.56
  -1  -4  -3   12.82    1.68
   1  -4   4   79.95    5.72
  -1  -4  -4  103.43    7.39
  -1  -4  -4   88.01    6.55
  -1  -4  -4   91.23    5.77
  -1  -4  -4   72.90    4.36
  -1  -4  -4   72.06    4.67
   1  -4   4   93.26    6.18
  -1  -4  -5   67.32    4.61
  -1  -4  -5   50.55    3.93
   1  -4   5   48.88    4.61
  -1  -4  -5   60.03    5.75
  -1  -4  -5   71.05    6.29
  -1  -4  -5   50.33    3.56
   1  -4   5   64.46    5.15
   1  -4   6   64.00    5.60
  -1  -4  -6   83.11    7.44
  -1  -4  -6   77.61    7.31
   1  -4   6   74.74    4.33
   1  -4   7   10.23    1.81
   1  -4   7   10.44    1.76
   1  -4   7   11.86    1.85
   1  -4   7   13.48    1.96
   1  -4   7    9.68    1.92
   1  -4   8  109.32    6.04
   1  -4   8  118.99    6.47
   1  -4   8  101.31    6.00
   1  -4   8  112.62    6.16
   1  -4   8  119.36    6.48
   1  -4   9   17.75    2.70
   1  -4   9   16.62    2.61
   1  -4   9   11.80    1.95
   1  -4   9   15.63    2.20
   1  -4  10   55.62    4.23
   1  -4  10   52.76    4.26
   1  -4  10   53.07    3.93
   1  -4  11   29.90    3.25
   1  -4  11   28.04    3.27
   1  -4  11   26.76    2.69
   1  -4  12    1.07    2.07
   1  -4  12    4.30    2.20
   1  -4  12    0.29    1.43
   1  -4  13    4.12    1.75
   1  -4  13    0.61    1.54
   1  -4  14    6.06    1.26
   1  -4  14    4.45    1.34
   1  -4  14    2.64    1.30
  -1  -3  15    1.88    1.05
   1  -3 -15    0.76    0.98
  -1  -3  14    5.44    1.67
   1  -3 -14    6.81    1.71
  -1  -3  13    0.88    1.19
  -1  -3  13    0.61    2.05
  -1  -3  13    1.53    2.00
  -1  -3  13    2.55    1.45
  -1  -3  12    5.40    1.84
  -1  -3  12    2.76    1.65
  -1  -3  12    1.75    2.49
  -1  -3  12    5.71    2.60
  -1  -3  12    3.08    2.33
  -1  -3  11   11.59    1.87
  -1  -3  11   15.43    3.02
  -1  -3  11   11.82    2.56
  -1  -3  11   10.19    2.16
  -1  -3  11   11.44    2.42
   1  -3 -11   12.28    2.04
  -1  -3  10    3.89    2.23
  -1  -3  10    7.40    2.15
  -1  -3  10    2.83    2.53
   1  -3 -10    5.38    1.78
  -1  -3  10    5.67    1.66
  -1  -3  10    4.64    1.80
  -1  -3   9   46.93    3.09
  -1  -3   9   38.72    3.22
   1  -3  -9   52.53    3.57
  -1  -3   9   47.22    3.57
  -1  -3   8   27.64    2.61
  -1  -3   8   24.75    2.33
  -1  -3   8   29.21    2.58
  -1  -3   8   30.88    2.21
   1  -3  -7  119.60    9.58
  -1  -3   7  121.01    8.49
   1  -3  -7  123.39    8.83
   1  -3  -6  108.27    8.22
   1  -3  -6   93.38    8.19
   1  -3  -6  108.31    7.71
  -1  -3   6  107.83    7.40
  -1  -3   5  530.41   23.44
   1  -3  -5  561.21   26.16
   1  -3  -5  535.50   26.74
  -1  -3   5  505.62   23.57
  -1  -3   5  532.10   25.68
   1  -3  -5  541.82   26.32
  -1  -3   5  465.49   25.21
   1  -3  -4  622.52   30.54
   1  -3  -4  614.20   30.45
   1  -3  -4  580.62   30.50
  -1  -3   4  662.95   28.61
  -1  -3   4  624.44   30.25
   1  -3  -3   19.88    2.65
   1  -3  -3   19.27    2.89
  -1  -3   2  113.13    6.61
   1  -3  -2  113.40    6.52
   1  -3  -2  105.47    6.71
   1  -3  -2  115.47    6.27
  -1  -3   1   10.50    2.08
  -1  -3   1   13.85    2.15
   1  -3  -1    8.66    1.96
   1  -3  -1    8.82    1.53
  -1  -3   0  642.95   28.06
  -1  -3   0  650.98   28.54
  -1  -3   0  635.57   28.81
   1  -3   0  673.17   28.82
  -1  -3   0  553.71   28.34
   1  -3   1   83.07    5.41
  -1  -3  -1   75.12    4.04
   1  -3   1   74.71    4.09
  -1  -3  -1   80.07    4.61
  -1  -3  -1   91.81    5.50
  -1  -3  -1   73.55    4.52
  -1  -3  -1   85.11    4.76
   1  -3   2  134.79    7.70
  -1  -3  -2  156.06    6.81
  -1  -3  -2  137.73    7.97
  -1  -3  -2  128.88    7.12
  -1  -3  -2  149.09    8.05
  -1  -3  -2  135.54    7.98
   1  -3   2  129.23    8.13
  -1  -3  -3  594.95   27.93
   1  -3   3  585.16   27.69
  -1  -3  -3  578.07   26.83
  -1  -3  -3  613.14   28.48
  -1  -3  -3  631.39   28.57
  -1  -3  -3  578.37   26.58
  -1  -3  -4  361.36   17.76
   1  -3   4  371.52   18.76
  -1  -3  -4  446.32   20.46
  -1  -3  -4  416.58   20.23
  -1  -3  -4  394.05   18.82
   1  -3   4  440.10   19.60
  -1  -3  -4  348.33   17.61
   1  -3   5   19.04    2.80
  -1  -3  -5   28.58    4.19
  -1  -3  -5   23.96    3.71
   1  -3   5   24.87    3.20
  -1  -3  -5   25.15    2.77
  -1  -3  -5   18.52    2.10
  -1  -3  -5   19.70    1.85
  -1  -3  -5   21.18    2.24
   1  -3   6    1.55    1.52
   1  -3   6    2.80    1.22
  -1  -3  -6    3.12    2.64
  -1  -3  -6    2.68    2.27
   1  -3   7   22.13    2.18
   1  -3   7   29.23    2.37
   1  -3   7   22.60    2.40
   1  -3   7   25.07    2.25
   1  -3   7   24.89    2.43
   1  -3   8   26.39    2.52
   1  -3   8   28.41    2.75
   1  -3   8   23.56    2.27
   1  -3   8   28.50    2.76
   1  -3   9    6.17    2.22
   1  -3   9    6.70    2.21
   1  -3   9    6.84    1.92
   1  -3  10   24.69    3.00
   1  -3  10   25.36    2.68
   1  -3  10   25.54    3.17
   1  -3  11    4.68    2.50
   1  -3  11    4.21    2.38
   1  -3  11    4.99    1.94
   1  -3  11    3.50    2.27
   1  -3  12    6.52    2.21
   1  -3  12    7.37    2.39
   1  -3  12    7.57    1.79
   1  -3  12    8.18    2.34
   1  -3  13    9.24    1.87
   1  -3  13    9.91    1.81
   1  -3  13    7.00    1.90
   1  -3  14   12.57    1.34
   1  -3  14    7.91    1.33
   1  -3  14   10.04    1.48
   1  -2 -15    4.65    1.14
  -1  -2  15    4.73    1.22
  -1  -2  15    5.27    1.25
   1  -2 -14    9.76    1.86
  -1  -2  14    7.84    1.79
  -1  -2  13   18.30    2.52
  -1  -2  13   16.45    2.67
  -1  -2  13   14.70    1.89
  -1  -2  12   22.82    3.03
  -1  -2  12   22.44    2.22
  -1  -2  12   22.22    2.50
  -1  -2  12   22.91    3.21
  -1  -2  11   10.54    2.50
  -1  -2  11   11.89    1.83
  -1  -2  11    9.56    2.10
  -1  -2  10   45.50    3.85
  -1  -2  10   44.55    3.52
  -1  -2  10   43.26    3.23
   1  -2 -10   48.80    3.52
  -1  -2   9   37.41    3.20
   1  -2  -9   39.63    3.08
  -1  -2   9   36.00    3.30
  -1  -2   9   39.44    2.75
  -1  -2   9   36.75    2.96
  -1  -2   8    0.86    1.12
  -1  -2   8    0.28    1.20
  -1  -2   8    0.42    1.45
  -1  -2   8    0.31    1.39
   1  -2  -8    0.91    1.36
   1  -2  -7    0.46    1.84
  -1  -2   7    0.83    1.64
   1  -2  -7   -1.40    2.03
   1  -2  -6   44.56    4.53
  -1  -2   6   50.12    4.59
   1  -2  -6   47.41    5.02
   1  -2  -6   41.50    5.25
  -1  -2   5  307.86   16.05
  -1  -2   5  320.45   16.40
   1  -2  -5  303.10   16.48
   1  -2  -5  314.36   16.72
   1  -2  -5  291.42   17.04
  -1  -2   4  184.29    8.19
   1  -2  -4  154.44   10.10
   1  -2  -4  165.43   10.03
  -1  -2   4  171.77    9.70
  -1  -2   4  173.23    9.94
   1  -2  -4  167.03    9.99
  -1  -2   4  167.32    8.48
  -1  -2   3  188.99    9.55
   1  -2  -3  178.24    9.85
   1  -2  -3  178.21   10.06
  -1  -2   2  790.45   32.09
  -1  -2   2  671.90   31.68
   1  -2  -2  680.95   31.59
   1  -2  -2  658.35   31.64
  -1  -2   2  695.25   31.06
   1  -2  -2  661.20   31.34
  -1  -2   1  373.82   18.49
  -1  -2   1  490.88   18.98
   1  -2  -1  448.77   18.88
   1  -2  -1  384.49   18.46
   1  -2  -1  353.23   17.89
   1  -2   0  176.23    8.99
  -1  -2   0  179.58    9.67
  -1  -2   0  198.21    8.62
  -1  -2   0  161.64    8.54
  -1  -2   0  195.46    9.21
   1  -2   1  374.86   21.49
  -1  -2  -1  518.79   21.18
  -1  -2  -1  442.75   20.77
  -1  -2  -1  511.90   21.72
  -1  -2  -1  483.15   20.94
   1  -2   1  446.86   20.42
  -1  -2  -1  423.51   20.49
   1  -2   2  178.94   10.19
  -1  -2  -2  181.60    9.89
  -1  -2  -2  192.04   10.07
  -1  -2  -2  169.43    9.02
   1  -2   2  159.79    9.58
  -1  -2  -2  189.81   10.08
  -1  -2  -3  235.13   12.98
   1  -2   3  266.18   13.09
  -1  -2  -3  275.81   13.49
  -1  -2  -3  248.47   12.72
  -1  -2  -3  224.73   11.49
   1  -2   3  228.10   12.33
  -1  -2  -3  263.80   11.71
  -1  -2  -4  123.93    6.61
  -1  -2  -4  134.69    7.14
  -1  -2  -4  146.24    8.91
  -1  -2  -4  152.14    9.20
   1  -2   4  160.11    8.55
   1  -2   4  134.93    7.83
  -1  -2  -4  115.06    6.83
  -1  -2  -4  166.02    8.24
  -1  -2  -5  106.18    6.12
  -1  -2  -5   94.54    7.47
  -1  -2  -5   88.62    5.55
  -1  -2  -5  104.73    7.79
   1  -2   6    7.49    1.95
  -1  -2  -6   10.07    3.16
  -1  -2  -6    9.09    2.76
   1  -2   7   77.52    4.41
   1  -2   7   71.05    4.46
   1  -2   7   78.01    4.57
   1  -2   7   71.32    4.55
   1  -2   8   28.48    2.66
   1  -2   8   30.48    2.82
   1  -2   8   29.53    2.81
   1  -2   8   29.26    2.82
   1  -2   9    7.61    1.99
   1  -2   9    6.64    2.11
   1  -2   9    6.56    2.20
   1  -2   9    5.84    2.19
   1  -2  10   13.02    2.71
   1  -2  10   14.07    2.75
   1  -2  10   13.43    2.55
   1  -2  10   12.51    2.37
   1  -2  11   10.27    2.65
   1  -2  11   10.33    2.52
   1  -2  11    8.91    2.51
   1  -2  11    8.20    2.03
   1  -2  12    3.75    2.23
   1  -2  12    1.18    2.23
   1  -2  12    3.63    1.65
   1  -2  12    0.92    2.02
   1  -2  13    2.27    1.73
   1  -2  13    0.55    1.57
   1  -2  13   -0.16    0.86
   1  -2  13    2.01    1.67
   1  -2  14    9.13    1.16
   1  -2  14    8.07    1.44
   1  -2  14    5.66    1.09
  -1  -1  15    2.47    1.13
   1  -1 -15    2.47    1.08
  -1  -1  15    2.66    1.19
   1  -1 -14    7.50    1.73
  -1  -1  14    7.12    1.77
  -1  -1  13    3.43    2.26
  -1  -1  13    3.58    2.07
  -1  -1  13    3.53    1.57
  -1  -1  12    9.64    2.44
  -1  -1  12    9.99    1.66
  -1  -1  12    7.79    1.95
  -1  -1  11    6.83    1.59
  -1  -1  11    3.31    1.82
  -1  -1  11    7.97    2.53
  -1  -1  10   16.48    2.00
  -1  -1  10   18.77    2.43
  -1  -1  10   20.39    2.84
   1  -1  -9   98.60    5.43
  -1  -1   9   87.02    5.64
  -1  -1   9   91.26    5.56
  -1  -1   9   85.13    5.28
  -1  -1   9   94.72    5.03
  -1  -1   8    5.23    1.67
   1  -1  -8    5.83    1.53
  -1  -1   8    5.79    1.66
  -1  -1   8    5.38    1.52
   1  -1  -7   12.52    3.54
   1  -1  -7   21.55    3.40
   1  -1  -7   22.05    3.79
  -1  -1   7   21.56    3.17
   1  -1  -6   42.22    5.41
   1  -1  -6   53.27    5.01
  -1  -1   6   58.27    4.85
   1  -1  -6   54.39    5.33
   1  -1  -5  133.87    8.71
  -1  -1   5  121.22    8.46
   1  -1  -5  113.64    8.85
  -1  -1   5  141.52    8.33
   1  -1  -5  125.42    8.44
  -1  -1   4   73.28    3.93
  -1  -1   4   73.14    3.69
   1  -1  -4   67.84    5.33
  -1  -1   4   73.54    5.26
   1  -1  -4   69.78    5.56
   1  -1  -4   64.69    5.79
   1  -1  -3  442.10   21.50
  -1  -1   3  458.60   21.36
  -1  -1   3  418.49   20.72
  -1  -1   2  732.06   35.63
   1  -1  -2  757.90   35.98
  -1  -1   2  734.25   35.92
   1  -1  -1  358.41   17.19
   1  -1  -1  437.38   18.16
  -1  -1   1  475.91   18.22
  -1  -1   1  352.12   17.79
   1  -1  -1  393.00   17.58
  -1  -1   1  350.26   16.99
  -1  -1   0  374.67   17.69
  -1  -1   0  407.98   18.40
  -1  -1  -1  845.17   40.11
   1  -1   1  874.42   40.97
   1  -1   1  883.18   39.84
  -1  -1  -1  881.16   40.10
  -1  -1  -1  985.99   40.58
  -1  -1  -1  925.07   40.10
  -1  -1  -2  142.00    8.05
  -1  -1  -2  138.66    7.84
  -1  -1  -2  128.07    6.88
   1  -1   2  138.46    8.15
  -1  -1  -2  137.32    7.96
   1  -1   2  136.69    7.52
  -1  -1  -3  179.45    8.41
  -1  -1  -3  182.87    9.94
  -1  -1  -3  155.78    7.86
   1  -1   3  161.24    8.81
   1  -1   3  182.40    9.55
  -1  -1  -3  165.77    9.17
  -1  -1  -3  158.30    9.39
   1  -1   4   46.73    3.82
   1  -1   4   59.43    4.46
  -1  -1  -4   56.61    3.58
  -1  -1  -4   50.94    4.78
  -1  -1  -4   57.27    5.05
  -1  -1  -4   57.41    4.14
  -1  -1  -5   39.57    4.69
  -1  -1  -5   41.64    3.43
   1  -1   5   34.32    3.55
  -1  -1  -5   43.46    4.88
  -1  -1  -6   13.64    3.55
  -1  -1  -6   14.68    3.38
   1  -1   6   10.86    2.20
   1  -1   7   12.94    1.87
   1  -1   7   14.74    1.96
   1  -1   7   15.49    1.82
   1  -1   7   12.41    1.84
   1  -1   8   52.33    3.71
   1  -1   8   53.05    3.85
   1  -1   8   57.40    3.78
   1  -1   8   54.59    3.88
   1  -1   9   28.27    2.99
   1  -1   9   29.66    2.93
   1  -1   9   31.57    3.21
   1  -1   9   28.30    3.02
   1  -1  10   28.23    3.26
   1  -1  10   32.17    3.16
   1  -1  10   34.73    3.30
   1  -1  10   30.67    3.40
   1  -1  11   46.76    3.93
   1  -1  11   46.29    4.02
   1  -1  11   54.86    4.06
   1  -1  11   48.12    3.66
   1  -1  12   28.81    2.99
   1  -1  12   29.52    3.00
   1  -1  12   30.30    3.13
   1  -1  12   26.85    2.61
   1  -1  13   -0.04    1.03
   1  -1  13    4.19    1.69
   1  -1  13    2.39    1.66
   1  -1  13    0.86    1.60
   1  -1  14   11.43    1.56
   1  -1  14   13.43    1.23
   1   0 -15    7.78    1.19
  -1   0  15    7.10    1.16
  -1   0  15    7.75    1.33
  -1   0  14   -0.13    1.58
  -1   0  14    3.12    1.59
   1   0 -14    1.55    1.58
  -1   0  13    2.52    2.10
  -1   0  13    1.24    1.50
  -1   0  12    7.57    1.95
  -1   0  12    9.36    2.49
  -1   0  12    5.61    1.41
  -1   0  11    6.37    1.52
  -1   0  11    7.80    2.38
  -1   0  11    5.95    1.96
  -1   0  10   35.52    3.43
  -1   0  10   36.68    2.72
  -1   0  10   36.76    3.36
  -1   0  10   33.42    3.06
  -1   0   9   73.37    4.83
  -1   0   9   72.69    4.62
  -1   0   9   72.73    4.92
  -1   0   9   79.29    4.28
  -1   0   8    0.19    1.41
  -1   0   8    1.58    1.11
   1   0  -8    1.08    1.31
  -1   0   8    0.06    1.25
  -1   0   8    3.03    2.08
  -1   0   8   -0.31    1.41
  -1   0   7   25.24    2.37
   1   0  -7   24.69    3.52
   1   0  -7   28.50    4.15
  -1   0   7   27.87    3.51
  -1   0   6    6.22    1.99
  -1   0   6    7.27    2.34
   1   0  -6    7.37    2.39
   1   0  -6    5.17    2.30
   1   0  -5   88.43    6.57
   1   0  -5   83.82    6.49
  -1   0   5   91.99    6.67
  -1   0   5  100.16    6.46
   1   0  -4    3.76    2.22
  -1   0   4    3.86    1.58
   1   0  -4    3.45    1.73
  -1   0   4    3.94    0.68
  -1   0   4   -0.01    0.14
  -1   0   4    5.49    2.48
  -1   0   3  690.10   32.03
   1   0  -3  706.12   32.46
   1   0  -3  648.01   32.01
  -1   0   3  710.56   31.25
  -1   0   2   23.61    2.18
  -1   0   2   19.19    2.04
   1   0  -2   21.06    2.11
  -1   0   1  359.14   18.24
   1   0  -1  370.52   18.32
  -1   0   0  102.11    5.45
  -1   0   0   90.10    5.87
  -1   0  -1   49.76    3.35
  -1   0  -1   61.63    3.45
  -1   0  -1   62.59    4.31
  -1   0  -1   56.33    3.53
   1   0   1   62.65    3.27
  -1   0  -2 1047.37   41.36
  -1   0  -2 1121.13   40.36
  -1   0  -2 1008.37   41.18
   1   0   2  868.63   40.26
  -1   0  -2  736.52   39.57
   1   0   2  990.81   41.31
  -1   0  -2  924.56   40.88
   1   0   3   16.30    2.07
  -1   0  -3   10.67    0.82
  -1   0  -3   15.07    2.58
  -1   0  -3   18.02    1.85
   1   0   3   18.21    2.68
  -1   0  -3   18.01    2.79
  -1   0  -3   17.03    2.33
  -1   0  -4  278.43   14.44
  -1   0  -4  270.86   13.44
  -1   0  -4  264.15   12.98
  -1   0  -4  288.84   14.93
  -1   0  -5  106.03    7.84
  -1   0  -5  108.01    6.32
  -1   0  -5  104.08    6.35
  -1   0  -5  114.81    8.31
  -1   0  -6   58.64    6.09
  -1   0  -6   62.90    6.25
   1   0   6   44.56    4.15
   1   0   7   24.67    2.38
   1   0   7   21.46    2.28
   1   0   7   26.44    2.31
   1   0   7   23.97    2.30
   1   0   7   23.19    2.25
   1   0   8   27.48    2.76
   1   0   8   30.11    2.74
   1   0   8   32.56    2.84
   1   0   8   29.08    2.81
   1   0   9    8.98    2.22
   1   0   9   12.10    2.40
   1   0   9   11.75    2.37
   1   0   9   12.59    2.31
   1   0  10   -0.40    2.16
   1   0  10   -0.04    1.96
   1   0  10   -0.51    2.20
   1   0  10   -0.53    2.28
   1   0  11   -0.92    2.24
   1   0  11    1.40    2.39
   1   0  11    0.84    1.90
   1   0  11   -0.17    2.14
   1   0  12   83.16    5.28
   1   0  12   83.58    5.07
   1   0  12   81.15    4.93
   1   0  12   85.46    5.19
   1   0  13    5.05    1.72
   1   0  13    0.96    1.60
   1   0  13    0.70    1.17
   1   0  13    0.46    1.54
   1   0  14   -1.89    1.38
   1   0  14    0.26    0.77
   1   0  14    0.50    0.79
  -1   1  15    2.34    0.98
  -1   1  15    3.25    1.16
   1   1 -15    2.90    1.03
  -1   1  14    9.41    1.77
  -1   1  14    6.47    1.81
   1   1 -14    7.64    1.77
  -1   1  14    6.77    1.71
  -1   1  14    8.83    1.26
  -1   1  13    1.66    1.53
  -1   1  13    2.82    1.99
  -1   1  13    2.96    2.06
   1   1 -13    0.73    2.02
  -1   1  12    7.86    2.06
  -1   1  12   12.00    2.45
  -1   1  12   11.07    2.53
  -1   1  11    5.87    2.34
  -1   1  11    6.86    1.97
  -1   1  11    7.54    1.50
  -1   1  10   19.08    1.98
  -1   1  10   17.78    2.69
  -1   1  10   20.61    2.84
  -1   1  10   19.05    2.49
  -1   1   9   90.62    5.59
  -1   1   9   90.55    5.41
  -1   1   9   98.12    5.01
  -1   1   9   89.51    5.67
  -1   1   9   88.80    5.65
  -1   1   8    5.97    1.22
  -1   1   8    6.44    1.68
  -1   1   8    5.17    1.69
  -1   1   8    6.46    2.06
  -1   1   8    5.97    1.53
   1   1  -7   21.32    3.28
   1   1  -7   21.10    3.65
  -1   1   7   19.82    2.02
  -1   1   7   20.05    2.08
  -1   1   7   24.89    3.27
  -1   1   6   61.16    5.00
   1   1  -6   54.60    5.36
  -1   1   6   61.19    5.70
   1   1  -6   55.69    5.12
   1   1  -5  120.73    8.25
  -1   1   5  140.79    8.76
   1   1  -5  127.71    8.40
  -1   1   5  141.00    8.29
  -1   1   4   67.60    5.24
  -1   1   4   68.91    5.11
   1   1  -4   65.94    5.10
  -1   1   4   80.29    5.70
   1   1  -4   62.27    5.17
   1   1  -3  425.24   20.72
  -1   1   3  457.50   20.01
   1   1  -3  472.82   21.44
  -1   1   2  784.10   36.39
   1   1  -2  771.70   36.27
  -1   1   2  739.44   36.50
  -1   1   1  377.16   18.89
   1   1  -1  352.40   18.70
   1   1  -1  412.52   18.54
  -1   1   0  401.26   20.94
  -1   1   0  423.02   21.37
  -1   1  -1  875.45   41.13
  -1   1  -1  945.12   41.89
   1   1   1  980.81   40.95
  -1   1  -1  972.66   40.91
  -1   1  -2  145.89    8.53
  -1   1  -2  143.85    8.42
  -1   1  -2  156.08    8.78
  -1   1  -2  175.39    8.09
  -1   1  -3  192.46    9.09
  -1   1  -3  183.50   10.27
  -1   1  -3  181.39    9.59
  -1   1  -3  164.35    9.75
   1   1   3  155.50    8.76
  -1   1  -4   58.05    5.21
  -1   1  -4   58.12    4.25
   1   1   4   46.69    3.69
  -1   1  -4   49.69    4.82
  -1   1  -4   57.73    4.03
   1   1   5   36.59    3.37
  -1   1  -5   45.65    5.08
  -1   1  -5   42.44    3.49
  -1   1  -5   45.68    3.76
  -1   1  -5   40.02    4.83
  -1   1  -6   12.76    3.43
  -1   1  -6   13.53    3.23
   1   1   6    8.48    1.92
   1   1   7   15.53    1.99
   1   1   7   13.92    1.94
   1   1   7   14.59    1.86
   1   1   7   13.58    1.80
   1   1   7   15.99    1.89
   1   1   8   58.16    3.88
   1   1   8   56.21    3.90
   1   1   8   58.24    4.04
   1   1   8   57.32    3.96
   1   1   9   30.96    2.97
   1   1   9   27.22    2.96
   1   1   9   29.98    3.02
   1   1   9   29.39    2.97
   1   1  10   28.35    3.12
   1   1  10   31.04    3.18
   1   1  10   30.14    3.36
   1   1  10   33.04    3.24
   1   1  11   51.31    3.98
   1   1  11   49.74    3.88
   1   1  11   51.02    3.98
   1   1  11   50.05    4.14
   1   1  12   30.62    3.14
   1   1  12   32.49    2.98
   1   1  12   27.05    2.73
   1   1  12   29.67    3.01
   1   1  13    2.46    1.58
   1   1  13    0.91    1.26
   1   1  13   -0.51    1.55
   1   1  13    1.02    1.59
   1   1  14   11.06    1.65
   1   1  14   12.01    1.12
  -1   2  15    4.92    1.34
  -1   2  15    4.93    0.87
   1   2 -15    6.05    1.07
  -1   2  14    7.94    1.61
  -1   2  14    9.71    1.74
   1   2 -14    8.07    1.81
  -1   2  14    8.73    1.29
  -1   2  13   18.26    2.56
  -1   2  13   13.88    2.03
  -1   2  13   18.68    2.36
   1   2 -13   17.87    2.61
  -1   2  12   28.31    3.02
  -1   2  12   24.54    2.73
  -1   2  12   27.29    3.14
  -1   2  11   13.42    2.41
  -1   2  11    9.81    2.12
  -1   2  11   11.98    1.63
  -1   2  11   12.22    2.57
  -1   2  10   45.03    4.04
  -1   2  10   45.13    3.84
  -1   2  10   46.30    3.91
  -1   2  10   48.29    3.11
  -1   2  10   43.42    3.58
  -1   2   9   38.36    3.26
  -1   2   9   35.74    3.37
  -1   2   9   37.37    3.34
  -1   2   9   41.36    2.66
  -1   2   9   36.50    3.08
  -1   2   8    0.53    1.49
  -1   2   8    0.16    1.37
  -1   2   8    0.54    0.97
  -1   2   8    0.19    1.58
  -1   2   8    0.82    1.35
   1   2  -7   -1.83    1.84
  -1   2   7   -0.22    1.26
  -1   2   7    0.10    1.54
  -1   2   7    0.26    1.15
  -1   2   7    0.31    1.84
  -1   2   6   51.83    5.21
   1   2  -6   44.62    4.78
  -1   2   6   51.75    4.53
   1   2  -6   41.89    4.75
   1   2  -6   49.31    4.70
  -1   2   5  321.25   17.91
  -1   2   5  333.08   17.27
   1   2  -5  315.07   17.41
   1   2  -5  289.10   17.41
  -1   2   4  179.39    9.61
   1   2  -4  172.53    9.42
  -1   2   4  169.87    9.84
   1   2  -4  156.10    9.64
   1   2  -4  162.30    9.62
  -1   2   3  203.94    9.39
  -1   2   3  181.17   10.29
   1   2  -3  185.91   10.01
   1   2  -3  180.69   10.51
  -1   2   2  693.72   32.57
   1   2  -2  983.89   33.88
   1   2  -2  623.16   32.28
  -1   2   2  651.60   32.80
  -1   2   2  973.15   34.02
   1   2  -1  367.19   19.36
  -1   2   1  377.20   19.66
  -1   2   0  173.06    9.32
  -1   2   0  169.53    9.04
   1   2   0  155.67    8.38
  -1   2  -1  503.54   24.75
   1   2   1  515.54   23.89
  -1   2  -1  486.23   24.15
   1   2   1  515.76   24.18
  -1   2  -1  578.63   23.81
  -1   2  -2  178.64   10.28
  -1   2  -2  211.72    9.97
  -1   2  -3  240.40   13.24
  -1   2  -3  287.76   12.81
  -1   2  -3  261.34   13.13
   1   2   3  228.15   12.14
  -1   2  -3  281.12   13.98
  -1   2  -4  142.73    9.04
   1   2   4  127.12    7.56
  -1   2  -4  160.90    9.70
  -1   2  -4  151.33    8.27
  -1   2  -4  151.70    8.18
  -1   2  -5   94.40    6.11
  -1   2  -5  100.00    7.73
   1   2   5   79.54    5.39
  -1   2  -5   98.20    5.82
  -1   2  -5   87.03    7.29
  -1   2  -6    6.68    2.88
   1   2   6    6.90    1.67
  -1   2  -6   10.96    3.09
   1   2   7   77.44    4.39
   1   2   7   77.11    4.47
   1   2   7   73.76    4.59
   1   2   7   73.46    4.48
   1   2   8   28.00    2.75
   1   2   8   29.22    2.75
   1   2   8   29.86    2.84
   1   2   8   27.34    2.74
   1   2   8   29.92    2.72
   1   2   9    6.58    2.12
   1   2   9    8.76    2.13
   1   2   9    9.66    2.13
   1   2   9    8.67    2.25
   1   2  10   14.88    2.55
   1   2  10   13.53    2.56
   1   2  10   13.74    2.68
   1   2  10   12.46    2.53
   1   2  11   11.47    2.41
   1   2  11    9.83    2.53
   1   2  11   13.46    2.47
   1   2  11    9.67    2.61
   1   2  12    2.56    1.89
   1   2  12    3.27    2.22
   1   2  12    3.60    2.11
   1   2  12    3.20    1.93
   1   2  13   -0.37    1.35
   1   2  13    2.69    1.55
   1   2  13    0.07    1.40
   1   2  13    1.52    1.62
   1   2  14    8.01    0.89
   1   2  14    5.84    1.48
  -1   3  15    1.41    2.30
   1   3 -15    1.77    0.96
  -1   3  14    5.27    1.58
  -1   3  14    5.40    1.63
   1   3 -14    7.75    1.70
  -1   3  14    6.02    1.21
  -1   3  13    2.32    2.05
  -1   3  13    2.54    1.89
   1   3 -13    0.71    2.01
  -1   3  13    0.90    1.53
  -1   3  12    5.51    2.25
  -1   3  12    3.43    2.51
  -1   3  12    4.14    1.84
  -1   3  11    9.30    2.12
  -1   3  11   15.72    2.52
  -1   3  11   14.01    3.00
  -1   3  11   11.50    2.57
  -1   3  11   11.94    2.52
  -1   3  10    6.25    2.21
  -1   3  10    5.72    2.15
  -1   3  10    6.93    2.57
  -1   3  10    5.52    1.35
  -1   3  10    5.90    1.99
  -1   3   9   46.15    3.75
  -1   3   9   42.54    3.48
  -1   3   9   44.48    3.63
  -1   3   9   47.78    2.89
  -1   3   9   41.11    3.32
  -1   3   8   27.00    2.63
  -1   3   8   27.47    2.50
  -1   3   8   28.56    2.71
  -1   3   8   30.95    2.77
  -1   3   7  116.50    6.21
   1   3  -7  120.57    8.99
  -1   3   7  113.24    6.24
  -1   3   7  112.36    6.27
  -1   3   7  129.81    8.20
  -1   3   7  125.96    9.53
  -1   3   6  113.34    7.50
  -1   3   6  123.40    8.58
   1   3  -6  110.77    8.00
   1   3  -6  102.22    7.88
   1   3  -6  101.27    7.45
  -1   3   5  552.72   25.13
   1   3  -5  491.67   25.43
   1   3  -5  494.48   25.20
   1   3  -5  485.06   25.04
  -1   3   5  532.16   25.85
  -1   3   4  628.95   29.05
   1   3  -4  602.80   28.41
   1   3  -4  568.36   28.72
  -1   3   4  618.25   28.58
   1   3  -4  580.25   28.60
  -1   3   3   20.97    1.57
  -1   3   3   19.12    2.50
   1   3  -3   17.19    2.00
   1   3  -3   18.94    2.71
   1   3  -3   13.42    2.52
   1   3  -2   96.70    6.44
  -1   3   2  124.31    6.15
   1   3  -2  100.91    5.65
  -1   3   2  116.47    6.47
   1   3  -2  105.44    6.48
  -1   3   1   12.15    2.34
   1   3  -1   11.09    1.81
  -1   3   1    8.21    2.09
  -1   3   0  649.74   26.55
  -1   3   0  527.64   25.02
  -1   3   0  589.71   26.30
  -1   3   0  479.44   25.80
   1   3   0  543.77   25.56
   1   3   1   89.75    4.65
  -1   3  -1   72.43    4.35
   1   3   1   81.19    4.83
  -1   3  -1   76.25    4.82
  -1   3  -1   97.35    5.62
  -1   3  -2  164.15    8.28
  -1   3  -2  144.69    8.54
  -1   3  -3  689.81   31.34
  -1   3  -3  653.03   32.36
  -1   3  -4  415.47   19.95
  -1   3  -4  421.18   21.00
  -1   3  -4  451.44   21.72
  -1   3  -4  434.71   20.07
   1   3   4  376.62   19.09
  -1   3  -5   30.29    4.16
  -1   3  -5   25.90    2.74
  -1   3  -5   25.84    3.06
   1   3   5   21.65    2.32
  -1   3  -5   27.05    4.15
   1   3   6    2.16    1.19
  -1   3  -6    1.85    2.32
  -1   3  -6    2.57    2.31
  -1   3  -6    1.48    1.50
   1   3   7   28.54    2.44
   1   3   7   25.22    2.35
   1   3   7   21.77    2.30
   1   3   7   25.95    2.35
   1   3   8   25.86    2.67
   1   3   8   27.23    2.55
   1   3   8   25.54    2.60
   1   3   8   25.52    2.68
   1   3   8   24.44    2.66
   1   3   9    6.81    2.08
   1   3   9    7.26    2.20
   1   3   9    8.06    2.09
   1   3   9    7.33    2.19
   1   3  10   23.11    2.78
   1   3  10   23.75    3.06
   1   3  10   24.13    2.88
   1   3  10   24.05    2.91
   1   3  11    3.77    2.41
   1   3  11    4.82    2.20
   1   3  11    4.80    2.17
   1   3  11    5.37    2.16
   1   3  12   10.43    2.12
   1   3  12    7.09    2.35
   1   3  12    7.57    2.10
   1   3  12    9.60    2.10
   1   3  13    8.19    1.59
   1   3  13    8.67    1.64
   1   3  13    9.57    1.64
   1   3  13    8.37    1.90
   1   3  14    9.36    1.52
   1   3  14    9.55    0.91
  -1   4  15   18.88    1.62
  -1   4  14   11.19    1.40
  -1   4  14   13.32    1.85
   1   4 -14   12.82    1.86
  -1   4  14   11.01    1.68
  -1   4  13    3.17    1.89
  -1   4  13    2.01    2.08
  -1   4  13    2.21    1.59
   1   4 -13    2.95    2.12
  -1   4  12   30.54    3.33
  -1   4  12   31.18    2.99
  -1   4  12   27.83    3.46
  -1   4  12   29.19    2.87
   1   4 -12   26.89    3.34
  -1   4  11   40.66    3.27
  -1   4  11   32.42    3.81
  -1   4  11   35.41    3.54
  -1   4  11   34.10    3.60
  -1   4  11   32.56    3.14
  -1   4  10   16.79    2.67
  -1   4  10   17.59    2.85
  -1   4  10   15.69    2.33
  -1   4  10   14.58    1.65
  -1   4  10   17.37    2.60
  -1   4   9   42.11    3.65
  -1   4   9   44.76    3.63
  -1   4   9   45.86    3.56
  -1   4   9   43.20    3.38
  -1   4   9   46.45    2.85
  -1   4   8   36.94    2.34
  -1   4   8   33.77    2.93
  -1   4   8   36.74    3.03
  -1   4   8   36.47    2.94
  -1   4   8   36.98    2.83
   1   4  -7   14.95    3.26
  -1   4   7   15.87    2.68
  -1   4   7   12.80    1.78
  -1   4   7   13.17    3.16
   1   4  -7   19.03    3.32
  -1   4   7   12.32    1.71
   1   4  -6   63.40    5.71
   1   4  -6   59.60    5.24
   1   4  -6   64.76    6.06
  -1   4   6   71.62    6.34
  -1   4   6   74.91    5.50
   1   4  -5   12.80    2.50
  -1   4   5   15.51    2.57
   1   4  -5   13.60    2.86
  -1   4   5   15.65    2.83
   1   4  -5   15.51    2.62
   1   4  -4  319.96   17.12
  -1   4   4  352.45   17.19
  -1   4   4  372.23   17.76
   1   4  -4  341.94   16.96
   1   4  -4  316.52   17.35
  -1   4   3  460.14   19.09
   1   4  -3  404.17   19.70
   1   4  -3  378.11   20.30
  -1   4   3  406.22   20.40
  -1   4   3  337.40   20.00
   1   4  -3  486.88   20.77
  -1   4   2  341.74   15.11
  -1   4   2  340.66   15.87
   1   4  -2  292.64   15.78
   1   4  -2  286.86   14.65
   1   4  -2  387.20   16.04
  -1   4   1 1062.88   48.87
  -1   4   1 1158.79   49.59
   1   4  -1 1080.56   49.16
   1   4   0  541.69   25.84
  -1   4   0  576.64   26.38
  -1   4   0  558.56   26.17
  -1   4   0  594.27   26.52
  -1   4   0  563.40   25.33
  -1   4  -1  147.02    7.81
  -1   4  -1  146.00    8.26
   1   4   1  152.33    7.91
   1   4   1  154.19    7.68
  -1   4  -1  127.87    7.27
   1   4   1  163.25    7.64
   1   4   2   64.41    4.59
   1   4   2   70.33    4.93
  -1   4  -2   71.62    4.53
  -1   4  -3   13.00    2.65
  -1   4  -3   15.76    2.22
   1   4   3   15.92    2.50
  -1   4  -3   13.92    2.33
  -1   4  -4   95.55    5.64
  -1   4  -4   89.91    5.66
  -1   4  -4   91.43    6.85
  -1   4  -5   59.68    4.24
  -1   4  -5   57.56    5.88
  -1   4  -5   61.14    5.80
  -1   4  -5   59.33    4.75
   1   4   5   46.98    3.46
   1   4   6   76.41    4.37
  -1   4  -6   68.29    5.77
  -1   4  -6   73.90    6.97
   1   4   7   17.46    2.12
   1   4   7   12.09    2.08
   1   4   7   12.15    1.82
   1   4   7   16.11    1.95
   1   4   8  110.12    6.52
   1   4   8  115.68    6.29
   1   4   8  120.63    6.71
   1   4   8  120.88    6.55
   1   4   9   13.75    2.47
   1   4   9   14.07    2.27
   1   4   9   13.26    2.38
   1   4   9   15.85    2.38
   1   4   9   15.48    2.52
   1   4  10   55.73    4.33
   1   4  10   56.43    4.12
   1   4  10   58.07    4.31
   1   4  10   59.70    4.24
   1   4  11   27.54    3.21
   1   4  11   25.22    2.84
   1   4  11   30.30    3.02
   1   4  11   27.73    3.01
   1   4  12    0.73    2.13
   1   4  12    3.91    1.88
   1   4  12    1.69    1.84
   1   4  12   -0.17    1.84
   1   4  13    5.16    1.37
   1   4  13    0.80    1.48
   1   4  13    2.19    1.65
   1   4  13    1.82    1.48
   1   4  14    2.99    1.38
  -1   5  15   15.67    1.43
  -1   5  14    0.47    1.27
  -1   5  14    2.42    1.50
  -1   5  14    2.41    1.10
   1   5 -14    1.60    1.50
  -1   5  13    0.54    2.00
  -1   5  13    0.56    1.53
  -1   5  13    1.28    1.74
   1   5 -13   -0.73    2.11
  -1   5  13    0.35    2.29
  -1   5  12    4.35    1.91
  -1   5  12    3.79    2.08
  -1   5  12    5.86    2.42
  -1   5  12    6.14    2.87
   1   5 -12    2.82    2.46
  -1   5  11    1.23    1.91
  -1   5  11    3.32    2.45
  -1   5  11    3.19    2.65
  -1   5  11    2.94    2.21
  -1   5  11    3.30    1.97
  -1   5  10   32.20    3.20
  -1   5  10   34.72    3.42
  -1   5  10   27.56    2.86
  -1   5  10   27.83    3.25
  -1   5   9   19.78    2.34
  -1   5   9   18.41    2.56
  -1   5   9   19.65    2.56
  -1   5   9   18.23    2.67
  -1   5   9   19.29    1.71
  -1   5   8   43.92    2.65
  -1   5   8   42.17    3.10
  -1   5   8   42.91    3.34
  -1   5   8   42.75    3.22
  -1   5   8   43.55    3.33
  -1   5   7   49.61    3.43
   1   5  -7   61.34    5.80
  -1   5   7   50.21    3.47
  -1   5   7   58.47    4.94
  -1   5   7   53.45    5.97
  -1   5   6   34.27    3.67
   1   5  -6   34.96    3.76
   1   5  -6   31.46    3.98
   1   5  -6   31.46    4.23
  -1   5   6   35.45    4.50
   1   5  -5  184.58   10.74
  -1   5   5  193.94   10.64
   1   5  -5  174.97   11.06
   1   5  -5  174.31   10.50
  -1   5   5  197.62   11.53
  -1   5   4  201.31   10.92
   1   5  -4  177.98   11.02
  -1   5   4  200.64   11.43
   1   5  -4  203.56   10.74
   1   5  -4  205.38   11.00
   1   5  -3   12.14    1.70
  -1   5   3   10.63    2.35
  -1   5   3   12.81    1.38
  -1   5   3   12.05    2.40
   1   5  -3   10.35    2.16
   1   5  -3   12.44    2.37
   1   5  -2  237.76   12.28
  -1   5   2  238.48   13.37
  -1   5   2  267.58   12.63
   1   5  -1  773.39   35.56
   1   5  -1  791.60   35.45
  -1   5   1  766.38   35.17
  -1   5   1  779.44   35.92
  -1   5   0  327.97   16.44
  -1   5   0  315.87   16.98
   1   5   0  325.99   16.91
  -1   5   0  335.38   17.54
   1   5   1  364.05   17.19
  -1   5  -1  362.68   17.12
  -1   5  -1  342.19   17.26
   1   5   1  371.87   16.91
  -1   5  -1  335.93   16.62
   1   5   1  364.46   16.86
  -1   5  -2   25.90    2.88
  -1   5  -2   27.42    2.77
  -1   5  -2   25.14    2.94
   1   5   2   28.02    2.83
   1   5   3   34.76    3.63
  -1   5  -3   31.14    3.09
  -1   5  -3   34.11    3.17
   1   5   4   75.86    5.94
  -1   5  -4   75.65    6.11
  -1   5  -4   60.17    4.64
  -1   5  -4   67.15    5.06
  -1   5  -5   67.81    5.27
  -1   5  -5   62.10    4.73
  -1   5  -5   72.73    6.56
   1   5   6   32.29    2.51
  -1   5  -6   30.57    4.58
  -1   5  -6   26.91    3.51
   1   5   7  100.05    5.42
   1   5   7  109.89    5.80
   1   5   7   95.05    5.67
   1   5   7   98.11    5.55
   1   5   8   14.88    1.99
   1   5   8   12.40    2.21
   1   5   8   13.12    2.05
   1   5   8   13.16    2.13
   1   5   9   24.34    2.95
   1   5   9   25.01    2.72
   1   5   9   24.72    2.90
   1   5   9   26.35    2.96
   1   5   9   27.74    2.80
   1   5  10    4.64    2.05
   1   5  10    5.00    2.11
   1   5  10    5.48    2.33
   1   5  10    7.57    2.39
   1   5  11    7.48    2.16
   1   5  11   10.06    2.20
   1   5  11   10.23    2.48
   1   5  11    7.46    2.56
   1   5  12   -0.07    1.67
   1   5  12   -0.10    1.86
   1   5  12    0.11    2.02
   1   5  13   11.48    1.91
   1   5  13   10.21    1.67
   1   5  13   12.25    1.72
   1   5  14    2.29    1.26
  -1   6  15   14.85    1.36
  -1   6  14    0.73    1.25
  -1   6  14    3.11    1.53
  -1   6  14    1.38    1.64
  -1   6  14    2.63    1.18
   1   6 -14    2.01    1.44
  -1   6  13    6.19    1.83
  -1   6  13   10.46    2.26
  -1   6  13   10.34    2.46
  -1   6  13   10.54    1.92
   1   6 -13    9.52    2.27
  -1   6  12   85.72    5.28
  -1   6  12   85.60    5.56
  -1   6  12   81.05    5.70
   1   6 -12   84.58    5.56
  -1   6  12   88.03    5.15
  -1   6  11   21.85    2.50
  -1   6  11   14.80    3.01
  -1   6  11   16.37    2.89
  -1   6  11   15.83    2.53
  -1   6  11   19.54    2.90
  -1   6  10    3.66    2.16
  -1   6  10    2.73    1.85
  -1   6  10    3.35    2.13
  -1   6  10    6.32    2.52
  -1   6   9   92.97    5.78
  -1   6   9   93.56    5.57
  -1   6   9   93.22    5.71
  -1   6   9   94.26    5.85
  -1   6   8   20.09    2.24
  -1   6   8   21.35    2.35
  -1   6   8   20.02    2.35
  -1   6   8   17.54    2.06
  -1   6   7   16.05    2.63
   1   6  -7   16.71    3.05
  -1   6   7   15.63    1.78
  -1   6   6  129.24    7.97
  -1   6   6  124.11    9.17
   1   6  -6  117.34    8.81
   1   6  -6  118.76    8.55
   1   6  -6  117.72    7.93
   1   6  -5  270.10   14.71
   1   6  -5  259.24   15.24
  -1   6   5  293.76   15.84
   1   6  -5  279.30   14.95
  -1   6   5  286.64   14.77
   1   6  -4  241.11   13.45
  -1   6   4  245.42   13.07
   1   6  -4  253.57   13.18
  -1   6   4  240.93   13.73
   1   6  -4  250.52   12.90
  -1   6   3  900.54   37.95
  -1   6   3  827.41   39.52
   1   6  -3  810.63   38.49
  -1   6   2  135.22    7.77
   1   6  -2  129.99    6.54
  -1   6   2  117.01    7.67
  -1   6   2  137.32    6.88
  -1   6   1  721.35   34.43
  -1   6   1  739.64   35.22
   1   6  -1  720.17   34.91
  -1   6   0  318.79   16.51
  -1   6   0  309.19   16.39
   1   6   0  322.07   16.55
  -1   6   0  327.93   17.10
  -1   6   0  321.97   16.03
  -1   6  -1  664.45   32.36
   1   6   1  750.19   32.59
   1   6   1  729.14   33.07
   1   6   1  741.60   32.61
  -1   6  -1  679.93   32.84
  -1   6  -1  714.03   32.84
  -1   6  -2  508.53   24.28
  -1   6  -2  525.53   24.22
   1   6   2  500.31   24.31
  -1   6  -2  456.81   23.97
   1   6   3  392.56   19.77
  -1   6  -3  380.02   19.06
  -1   6  -3  358.78   19.31
   1   6   3  428.91   20.09
  -1   6  -3  400.17   19.18
  -1   6  -4  286.66   15.80
   1   6   4  318.30   16.45
  -1   6  -4  274.88   14.77
  -1   6  -4  306.66   16.65
  -1   6  -4  291.60   15.15
  -1   6  -5  347.15   18.87
  -1   6  -5  320.75   16.92
  -1   6  -5  313.04   16.21
  -1   6  -6   74.93    7.10
  -1   6  -6   70.01    6.05
  -1   6  -6   74.70    7.19
   1   6   6   79.63    4.61
   1   6   6   85.83    4.63
   1   6   7   87.99    5.06
   1   6   7   96.72    5.39
   1   6   7   93.90    5.25
   1   6   7   96.13    5.44
   1   6   8    9.84    1.82
   1   6   8    9.35    1.89
   1   6   8    8.54    1.75
   1   6   8    8.11    2.04
   1   6   9   52.11    3.78
   1   6   9   53.99    3.94
   1   6   9   56.47    4.14
   1   6   9   52.59    4.05
   1   6  10   33.57    3.16
   1   6  10   37.55    3.53
   1   6  10   39.68    3.36
   1   6  10   37.74    3.64
   1   6  11    6.73    2.33
   1   6  11    7.64    2.13
   1   6  11    7.12    2.13
   1   6  11    8.27    2.46
   1   6  12    4.63    2.15
   1   6  12    6.22    1.74
   1   6  12    3.76    2.02
   1   6  12    5.29    1.75
   1   6  13    1.93    1.46
   1   6  13    2.39    1.33
   1   6  13    1.85    1.56
   1   6  14   12.29    1.46
  -1   7  15   22.44    1.54
  -1   7  14    0.48    1.05
  -1   7  14   -0.42    1.04
  -1   7  14    0.57    1.60
  -1   7  14    0.29    1.38
   1   7 -14    1.51    1.39
  -1   7  13   11.20    1.95
  -1   7  13   12.27    1.95
  -1   7  13   12.33    2.27
  -1   7  13   12.64    2.59
   1   7 -13   10.20    2.21
  -1   7  12   41.23    3.27
  -1   7  12   44.10    4.00
  -1   7  12   44.34    3.84
  -1   7  12   44.17    3.54
   1   7 -12   46.03    3.92
  -1   7  11   63.02    4.11
  -1   7  11   54.13    4.17
  -1   7  11   59.93    4.43
   1   7 -11   58.19    4.53
  -1   7  11   58.62    4.64
  -1   7  11   55.52    4.50
  -1   7  10   44.40    3.68
  -1   7  10   45.28    3.90
  -1   7  10   46.02    3.81
  -1   7  10   48.67    4.05
  -1   7   9   97.82    5.82
  -1   7   9  100.25    5.77
  -1   7   9   92.89    5.88
  -1   7   9   91.47    5.90
  -1   7   8   14.65    1.62
  -1   7   8   16.99    2.17
  -1   7   8   14.91    2.20
  -1   7   8   16.89    2.05
  -1   7   7   68.13    5.33
  -1   7   7   62.41    3.95
   1   7  -7   60.56    5.98
  -1   7   7   61.69    3.86
  -1   7   7   58.44    3.78
  -1   7   6  282.98   14.45
  -1   7   6  276.15   16.05
   1   7  -6  255.91   14.99
   1   7  -6  249.26   14.25
   1   7  -6  256.84   15.45
  -1   7   5  238.84   13.69
   1   7  -5  211.62   12.63
   1   7  -5  222.02   13.22
  -1   7   5  237.36   12.62
   1   7  -5  229.31   12.61
   1   7  -4    4.32    1.94
   1   7  -4    2.94    2.03
   1   7  -4    3.20    1.57
  -1   7   4    5.29    2.27
  -1   7   4    3.94    1.90
  -1   7   3  835.01   41.61
   1   7  -3  858.65   40.55
  -1   7   3  899.06   40.01
   1   7  -3  972.95   41.42
  -1   7   2 1286.24   63.02
  -1   7   2 1373.68   61.95
  -1   7   2 1364.95   62.78
   1   7  -2 1401.70   61.87
   1   7  -2 1432.98   61.76
   1   7  -1  430.87   19.75
  -1   7   1  408.25   20.44
   1   7  -1  399.56   18.85
  -1   7   1  384.67   19.61
   1   7  -1  421.67   20.42
  -1   7   0 3034.69  142.32
  -1   7   0 2890.97  142.33
  -1   7   0 2879.58  141.94
   1   7   0 3476.87  141.93
  -1   7   0 2899.54  142.96
   1   7   0 2947.33  142.43
  -1   7  -1 1493.22   69.47
  -1   7  -1 1418.00   69.41
   1   7   1 1616.99   69.31
   1   7   1 1692.33   69.89
   1   7   1 1656.60   69.26
  -1   7  -1 1431.21   69.09
  -1   7  -2 1766.12   80.71
   1   7   2 1712.92   80.73
  -1   7  -2 1789.31   80.71
  -1   7  -2 1691.79   80.56
  -1   7  -3   87.13    6.17
   1   7   3  124.34    7.80
  -1   7  -3   98.95    6.41
   1   7   3   97.81    6.80
  -1   7  -3  115.34    7.22
  -1   7  -4  316.99   16.71
   1   7   4  339.30   17.22
  -1   7  -4  299.93   17.19
  -1   7  -4  304.79   16.02
  -1   7  -4  293.21   15.58
  -1   7  -5   38.88    3.59
   1   7   5   46.82    5.16
  -1   7  -5   43.89    4.97
  -1   7  -5   42.53    4.20
  -1   7  -5   42.87    5.17
   1   7   6  166.19    8.30
  -1   7  -6  159.92   10.35
  -1   7  -6  162.21   11.46
   1   7   6  162.13    8.28
   1   7   7   18.04    2.18
   1   7   7   21.41    2.28
   1   7   7   19.02    2.03
   1   7   7   19.26    1.91
   1   7   7   17.85    2.10
   1   7   7   18.76    1.59
   1   7   8   50.75    3.65
   1   7   8   54.08    3.86
   1   7   8   47.94    3.50
   1   7   8   52.01    3.81
   1   7   9   23.72    2.56
   1   7   9   26.54    3.02
   1   7   9   25.01    2.74
   1   7   9   27.21    2.99
   1   7  10    1.87    1.88
   1   7  10    2.90    2.31
   1   7  10    1.71    1.87
   1   7  11   27.81    2.89
   1   7  11   23.25    2.63
   1   7  11   26.96    3.20
   1   7  11   23.90    3.02
   1   7  12   12.31    2.21
   1   7  12   10.94    2.36
   1   7  12   13.15    1.98
   1   7  12   13.07    1.89
   1   7  13    2.66    1.44
   1   7  13    2.27    1.24
   1   7  13    3.11    1.56
   1   7  14   11.02    1.29
  -1   8  15    0.60    0.77
  -1   8  14    8.94    1.19
   1   8 -14   13.44    1.72
  -1   8  14   11.97    1.39
  -1   8  14   11.54    1.88
  -1   8  14   14.38    1.73
  -1   8  13   23.82    2.34
  -1   8  13   27.06    2.80
  -1   8  13   28.56    3.00
  -1   8  13   26.74    2.49
   1   8 -13   28.84    2.78
  -1   8  12    7.27    2.46
  -1   8  12    6.73    2.77
  -1   8  12    6.72    1.99
   1   8 -12   12.53    2.60
  -1   8  12    7.58    2.04
  -1   8  12    6.38    2.44
  -1   8  11   38.45    3.41
  -1   8  11   40.79    3.15
  -1   8  11   36.01    3.69
  -1   8  11   35.45    3.49
   1   8 -11   34.65    3.65
  -1   8  11   36.60    3.78
  -1   8  10   94.09    5.83
  -1   8  10   89.32    5.87
   1   8 -10   91.31    5.86
  -1   8  10   82.44    5.84
  -1   8  10   93.89    5.65
  -1   8   9   94.81    5.89
  -1   8   9   97.14    5.83
  -1   8   9   94.89    5.67
  -1   8   9   94.79    5.96
  -1   8   9   94.72    5.26
  -1   8   8   95.72    5.67
  -1   8   8  100.24    5.63
  -1   8   8   97.55    5.26
  -1   8   8   95.50    5.77
  -1   8   7  120.45    7.52
  -1   8   7  104.53    5.84
  -1   8   7  100.89    5.69
   1   8  -7  102.55    8.15
  -1   8   7  100.92    5.68
  -1   8   6  266.67   15.73
   1   8  -6  249.59   15.06
  -1   8   6  269.57   13.94
   1   8  -6  237.66   14.42
   1   8  -6  240.32   13.78
   1   8  -5   56.02    4.81
  -1   8   5   56.23    5.49
   1   8  -5   53.81    5.25
  -1   8   5   53.55    4.64
   1   8  -5   54.46    4.67
  -1   8   4  178.13   11.16
   1   8  -4  190.44   10.33
   1   8  -4  185.43   10.50
  -1   8   4  185.63   10.51
   1   8  -4  187.74   10.94
  -1   8   3   62.28    3.68
   1   8  -3   55.71    4.05
  -1   8   3   56.30    5.13
  -1   8   3   56.83    5.00
  -1   8   2  722.72   37.03
   1   8  -2  788.91   36.95
  -1   8   2  827.38   36.33
   1   8  -2  827.60   36.34
   1   8  -1  498.21   24.96
  -1   8   1  572.84   25.78
   1   8  -1  545.90   26.37
  -1   8   0 2333.56  124.96
   1   8   0 3269.20  124.70
  -1   8   0 2544.49  124.82
   1   8   0 2985.49  125.63
   1   8   0 3261.08  124.62
  -1   8   0 2367.68  124.86
  -1   8  -1  292.57   15.79
  -1   8  -1  290.92   15.74
   1   8   1  347.01   15.76
  -1   8  -1  303.25   15.70
  -1   8  -2  148.50    8.96
  -1   8  -2  155.20    8.97
  -1   8  -2  154.31    8.90
   1   8   2  158.86    9.06
  -1   8  -3  330.00   17.02
  -1   8  -3  334.97   17.47
   1   8   3  340.04   17.68
  -1   8  -3  325.59   17.14
   1   8   3  395.82   18.40
  -1   8  -4    7.72    2.67
  -1   8  -4    8.48    2.64
   1   8   4   15.60    3.01
  -1   8  -4   10.21    2.14
  -1   8  -4   11.35    2.33
  -1   8  -5   53.96    4.60
  -1   8  -5   71.81    6.64
  -1   8  -5   74.00    6.35
   1   8   5   80.78    6.77
  -1   8  -5   63.91    5.49
   1   8   6   20.11    2.13
  -1   8  -6   24.82    4.15
   1   8   6   20.93    2.12
   1   8   6   18.69    1.97
  -1   8  -6   19.02    3.14
   1   8   7   69.33    4.34
   1   8   7   69.51    4.36
   1   8   7   69.30    3.99
   1   8   7   69.06    4.18
   1   8   7   66.70    3.76
   1   8   7   68.92    4.33
   1   8   8    7.36    1.78
   1   8   8    6.65    1.82
   1   8   8    4.73    1.94
   1   8   8    5.58    1.17
   1   8   8    6.68    1.80
   1   8   9   33.61    2.91
   1   8   9   36.43    3.14
   1   8   9   36.33    3.42
   1   8   9   32.05    3.17
   1   8  10    1.14    2.26
   1   8  10    1.77    1.91
   1   8  10    0.39    1.76
   1   8  11   60.45    4.40
   1   8  11   51.33    3.74
   1   8  11   59.28    4.35
   1   8  11   61.71    4.12
   1   8  12    2.30    1.56
   1   8  12    0.10    1.84
   1   8  12    0.03    1.51
   1   8  12    2.88    2.04
   1   8  13    0.79    1.16
   1   8  13    2.97    1.53
   1   8  13    2.68    1.47
   1   8  14    1.56    0.97
  -1   9  14    3.47    0.80
  -1   9  14    7.67    1.62
  -1   9  14    7.67    1.45
  -1   9  14    5.97    1.23
   1   9 -14    8.20    1.49
  -1   9  13   15.13    1.96
  -1   9  13   14.35    2.34
  -1   9  13   15.38    2.50
   1   9 -13   17.66    2.37
  -1   9  13   14.47    1.90
  -1   9  12   40.25    3.06
  -1   9  12   43.92    3.69
  -1   9  12   38.21    3.72
  -1   9  12   38.99    3.68
   1   9 -12   37.05    3.52
  -1   9  12   37.15    3.27
   1   9 -11   56.20    4.49
  -1   9  11   61.55    3.92
  -1   9  11   52.19    4.49
  -1   9  11   58.07    4.50
  -1   9  11   59.10    4.44
  -1   9  11   51.63    4.15
  -1   9  10   37.69    3.61
   1   9 -10   35.05    3.64
  -1   9  10   35.33    3.32
  -1   9  10   35.00    3.48
  -1   9  10   35.55    3.54
  -1   9   9  125.71    7.07
  -1   9   9  129.03    7.17
  -1   9   9  124.34    7.17
  -1   9   9  122.55    7.28
  -1   9   9  127.39    6.67
  -1   9   8   91.45    6.10
  -1   9   8  109.27    6.17
  -1   9   8  103.32    5.68
  -1   9   7    9.18    1.61
  -1   9   7   11.92    2.25
  -1   9   7    9.19    1.33
   1   9  -7    8.67    2.51
  -1   9   7   11.60    1.85
  -1   9   6  274.94   16.30
  -1   9   6  286.13   14.50
   1   9  -6  248.80   14.97
   1   9  -6  260.06   15.67
   1   9  -6  246.02   14.19
   1   9  -5  162.74    9.88
   1   9  -5  162.23    9.68
   1   9  -5  158.62   10.41
  -1   9   5  166.21   10.85
  -1   9   5  158.56    9.63
   1   9  -4  894.23   41.21
   1   9  -4  863.88   40.85
  -1   9   4  891.45   42.24
  -1   9   4  872.02   41.08
  -1   9   3   90.90    6.79
  -1   9   3   87.79    6.74
   1   9  -3   88.08    5.59
  -1   9   3   94.31    5.21
   1   9  -3  100.44    6.26
   1   9  -2  221.63   11.35
  -1   9   2  245.55   11.48
   1   9  -2  228.71   11.96
  -1   9   2  214.40   12.21
   1   9  -1 1668.69   76.63
  -1   9   1 1767.29   75.66
   1   9  -1 1596.34   75.04
  -1   9   1 1474.47   75.69
  -1   9   0 1386.41   69.81
  -1   9   0 1239.12   69.58
   1   9   0 1737.83   70.78
   1   9   0 1932.02   69.57
  -1   9   0 1171.77   69.67
   1   9   0 1912.92   69.65
  -1   9  -1  128.70    7.78
   1   9   1  133.82    7.43
  -1   9  -1  130.85    7.64
  -1   9  -1  124.63    7.61
   1   9   1  150.69    8.39
  -1   9  -2  583.12   29.82
  -1   9  -2  606.99   29.78
   1   9   2  631.31   30.03
  -1   9  -2  603.37   29.91
  -1   9  -3  832.39   39.68
  -1   9  -3  857.87   39.99
  -1   9  -3  744.71   39.18
   1   9   3  887.01   40.24
  -1   9  -4    4.30    1.77
  -1   9  -4    3.73    1.94
  -1   9  -4    5.61    2.39
   1   9   4    4.66    2.22
  -1   9  -5  116.90    8.19
   1   9   5  138.54    9.49
  -1   9  -5  116.65    9.28
  -1   9  -5  111.50    7.35
  -1   9  -5  122.42    8.90
   1   9   6   11.07    1.69
   1   9   6    9.10    1.62
  -1   9  -6    9.79    2.96
   1   9   6   10.85    1.57
   1   9   6   11.73    1.36
   1   9   7   71.20    4.13
   1   9   7   71.41    4.35
   1   9   7   73.26    4.55
   1   9   7   71.73    3.97
   1   9   7   76.09    4.60
   1   9   8   50.82    3.53
   1   9   8   55.68    4.06
   1   9   8   55.98    3.77
   1   9   8   51.38    3.17
   1   9   8   59.02    4.03
   1   9   9    3.80    1.83
   1   9   9    4.36    1.93
   1   9   9    1.85    1.64
   1   9   9    2.55    2.16
   1   9  10   26.03    2.62
   1   9  10   29.88    2.95
   1   9  10   32.16    3.35
   1   9  10   30.62    3.10
   1   9  11   12.59    2.02
   1   9  11   19.46    2.39
   1   9  11   16.41    2.73
   1   9  12    3.39    1.27
   1   9  12    2.00    1.53
   1   9  12    1.23    2.00
   1   9  12   -0.46    2.02
   1   9  13    5.75    1.54
   1   9  13    5.06    1.54
   1   9  13    3.71    1.10
   1   9  14   12.51    1.19
  -1  10  14    6.21    1.42
  -1  10  14    6.61    1.57
   1  10 -14    5.24    1.37
  -1  10  14    4.85    1.11
  -1  10  13   14.12    2.32
   1  10 -13   15.39    2.23
  -1  10  13   13.32    1.92
  -1  10  13   11.56    1.69
  -1  10  13   11.84    2.14
  -1  10  12    9.31    2.53
  -1  10  12    9.60    1.87
  -1  10  12    9.39    2.69
  -1  10  12   10.56    2.18
  -1  10  12    9.05    2.48
   1  10 -12    9.87    2.53
  -1  10  11    2.35    1.82
  -1  10  11    4.19    2.20
  -1  10  11    3.53    2.44
  -1  10  11    2.80    2.28
   1  10 -11    1.05    2.42
  -1  10  11    1.55    2.59
   1  10 -10  188.37   10.00
  -1  10  10  184.32    9.92
  -1  10  10  181.09    9.91
  -1  10  10  186.46    9.81
  -1  10  10  185.61   10.09
  -1  10   9   67.97    4.61
  -1  10   9   66.31    4.51
   1  10  -9   68.47    4.75
  -1  10   9   66.95    4.66
  -1  10   9   65.35    4.09
  -1  10   9   65.21    4.66
  -1  10   8    4.23    1.67
  -1  10   8    3.01    1.82
   1  10  -8    1.95    1.82
  -1  10   8    2.32    1.60
  -1  10   8    3.13    1.33
  -1  10   7   89.51    5.01
  -1  10   7   84.70    4.66
   1  10  -7   70.96    6.85
  -1  10   7   83.41    5.08
  -1  10   7   89.81    5.01
   1  10  -6   50.46    4.72
  -1  10   6   57.68    4.81
  -1  10   6   53.99    5.95
   1  10  -6   54.02    5.22
   1  10  -6   60.99    5.92
   1  10  -5   12.58    2.34
   1  10  -5   11.07    2.85
  -1  10   5   11.44    2.47
   1  10  -5   11.57    2.33
  -1  10   5   12.56    3.08
   1  10  -4  359.85   17.60
   1  10  -4  329.54   17.17
  -1  10   4  331.99   17.42
  -1  10   4  342.01   18.51
   1  10  -3  149.94    8.49
  -1  10   3  148.41    8.05
   1  10  -3  158.18    8.82
   1  10  -3  142.36    9.19
  -1  10   3  169.04   10.00
  -1  10   3  139.28    9.64
  -1  10   2  823.64   42.42
   1  10  -2  851.40   41.68
   1  10  -2  949.41   42.39
  -1  10   2  878.67   41.60
  -1  10   2  852.79   42.24
   1  10  -1 1029.84   46.82
  -1  10   1 1144.78   47.38
  -1  10   1  945.69   47.52
   1  10  -1 1153.69   47.38
  -1  10   1  912.82   47.42
   1  10   0  431.07   18.47
   1  10   0  436.67   18.29
  -1  10  -1  616.87   30.72
  -1  10  -1  590.70   30.51
  -1  10  -1  570.27   30.59
  -1  10  -2  368.94   18.84
  -1  10  -2  342.30   18.61
  -1  10  -2  360.34   18.49
   1  10   2  352.52   18.63
  -1  10  -3  126.67    8.27
   1  10   3  141.26    9.02
  -1  10  -3  140.91    8.71
  -1  10  -3  145.06    9.04
  -1  10  -4   59.20    4.67
   1  10   4   57.73    5.95
   1  10   4   54.78    5.49
  -1  10  -4   61.21    5.57
  -1  10  -4   52.88    4.90
  -1  10  -5  312.96   17.30
  -1  10  -5  336.02   19.83
  -1  10  -5  330.76   18.42
  -1  10  -5  369.24   19.46
   1  10   6  133.61    6.84
   1  10   6  123.96    6.57
   1  10   6  132.97    6.78
   1  10   6  113.27    6.60
   1  10   6  132.03    6.37
   1  10   7   40.94    2.72
   1  10   7   39.97    3.01
   1  10   7   46.12    3.26
   1  10   7   45.07    3.40
   1  10   8   84.54    5.13
   1  10   8  101.05    5.71
   1  10   8   95.92    5.47
   1  10   8   99.00    5.74
   1  10   8   89.28    4.89
   1  10   9   64.59    4.14
   1  10   9   52.34    3.69
   1  10   9   53.18    3.33
   1  10   9   63.39    4.33
   1  10  10   25.41    2.71
   1  10  10   21.66    2.35
   1  10  10   27.00    2.93
   1  10  10   24.47    3.18
   1  10  11   19.29    2.84
   1  10  11   22.94    2.47
   1  10  12   19.50    2.45
   1  10  12   17.27    2.01
   1  10  12   15.17    2.38
   1  10  13    4.31    1.42
   1  10  13    4.08    1.00
   1  10  13    4.67    1.47
   1  10  14    8.06    0.95
  -1  11  14    8.90    1.66
   1  11 -14    9.06    1.37
  -1  11  14    8.54    1.22
  -1  11  13    3.19    1.28
  -1  11  13    4.66    1.62
   1  11 -13    5.28    1.86
  -1  11  13    6.03    2.12
  -1  11  12   38.92    2.84
  -1  11  12   33.79    3.56
  -1  11  12   39.23    3.26
  -1  11  12   34.83    3.50
  -1  11  12   38.24    3.53
   1  11 -12   37.73    3.45
  -1  11  11    6.55    2.40
  -1  11  11    7.83    1.85
  -1  11  11    9.31    2.49
  -1  11  11    5.70    2.62
  -1  11  11    6.57    2.25
   1  11 -11    7.44    2.52
  -1  11  10    2.40    1.65
   1  11 -10    1.27    2.33
  -1  11  10    1.44    2.29
  -1  11  10    1.53    2.24
  -1  11  10    0.66    2.13
  -1  11  10    0.70    1.98
  -1  11   9   49.61    3.96
  -1  11   9   45.13    3.95
  -1  11   9   52.47    3.87
   1  11  -9   46.07    3.89
  -1  11   9   46.54    3.34
  -1  11   9   52.11    3.90
  -1  11   8  356.12   17.28
  -1  11   8  364.79   17.50
   1  11  -8  360.72   17.42
  -1  11   8  361.87   17.30
  -1  11   8  365.00   16.95
  -1  11   7  156.13    8.23
   1  11  -7  159.37    8.25
  -1  11   7  160.27    8.17
  -1  11   7  150.30    8.06
  -1  11   7  155.02    7.77
  -1  11   6   19.38    2.77
  -1  11   6   19.06    1.98
   1  11  -6   16.78    1.99
   1  11  -6   14.00    2.73
  -1  11   5  258.18   13.77
  -1  11   5  256.66   15.29
   1  11  -5  236.81   13.87
   1  11  -5  255.53   14.78
   1  11  -5  246.19   13.71
  -1  11   4  111.24    8.43
   1  11  -4  116.42    7.35
   1  11  -4  127.18    7.70
  -1  11   4  117.71    8.44
  -1  11   4  103.87    7.34
  -1  11   3  137.95    7.53
  -1  11   3  131.53    9.08
  -1  11   3  146.50    9.21
   1  11  -3  137.80    8.21
   1  11  -3  125.29    7.83
   1  11  -3  136.13    8.62
  -1  11   3  135.92    8.30
  -1  11   2  104.25    6.28
   1  11  -2  118.70    7.06
  -1  11   2   96.76    7.17
  -1  11   2   99.06    6.77
   1  11  -2  104.99    6.43
  -1  11   1  693.72   34.48
  -1  11   1  638.96   34.49
  -1  11   1  678.14   34.01
   1  11   0  122.86    7.82
   1  11   0  122.45    6.57
   1  11   0  117.82    6.24
  -1  11  -1   10.72    2.68
  -1  11  -1   16.26    2.46
  -1  11  -1   16.90    2.62
   1  11   1   16.47    3.14
   1  11   1   20.16    2.43
  -1  11  -2 1302.88   62.02
   1  11   2 1339.45   62.34
  -1  11  -2 1317.56   62.29
  -1  11  -2 1279.36   62.36
  -1  11  -2 1319.16   63.71
  -1  11  -3   76.24    6.20
   1  11   3   84.97    6.34
  -1  11  -3   76.45    5.61
  -1  11  -3   76.69    5.94
   1  11   3   95.44    7.03
   1  11   4  101.42    8.06
  -1  11  -4  103.31    7.61
  -1  11  -4   92.43    6.46
  -1  11  -4   86.21    6.83
   1  11   4  104.90    7.70
   1  11   5   16.28    1.76
  -1  11  -5   10.02    2.57
   1  11   5   17.21    3.37
  -1  11  -5   13.57    2.40
  -1  11  -5   18.69    3.56
   1  11   6    6.23    1.21
   1  11   6    7.25    1.38
   1  11   6    8.61    1.58
   1  11   6    4.96    1.53
   1  11   6    6.00    1.42
   1  11   7  160.86    8.24
   1  11   7  180.62    8.88
   1  11   7  168.09    8.59
   1  11   7  173.66    8.86
   1  11   8   16.08    2.25
   1  11   8   12.39    2.31
   1  11   8   14.35    2.08
   1  11   8   11.54    1.56
   1  11   9   89.47    5.42
   1  11   9   76.08    4.45
   1  11   9   87.42    5.16
   1  11  10   13.21    2.20
   1  11  10   10.39    1.94
   1  11  10   11.23    2.29
   1  11  11   21.06    2.91
   1  11  11   23.22    2.47
   1  11  12    2.33    2.00
   1  11  12    1.30    1.36
   1  11  13    5.11    0.93
   1  11  13    4.79    1.46
   1  11  13    5.42    1.46
  -1  12  14    0.91    1.43
  -1  12  14    0.92    0.92
   1  12 -14    0.93    1.03
  -1  12  13    0.35    1.02
  -1  12  13    1.81    1.51
  -1  12  13    2.26    1.90
   1  12 -13    2.33    1.71
  -1  12  12   23.87    3.06
  -1  12  12   23.38    2.86
   1  12 -12   25.19    2.86
  -1  12  12   22.29    2.19
  -1  12  12   22.50    2.68
  -1  12  11    9.77    2.55
  -1  12  11   13.66    2.80
  -1  12  11   11.79    1.88
  -1  12  11   11.44    2.48
   1  12 -11   11.25    2.70
  -1  12  10   83.19    4.51
  -1  12  10   68.41    5.04
  -1  12  10   66.77    5.08
   1  12 -10   65.23    5.08
  -1  12  10   72.21    4.97
  -1  12   9   67.44    4.71
  -1  12   9   61.93    4.04
  -1  12   9   61.62    4.60
  -1  12   9   66.61    4.55
   1  12  -9   67.56    4.70
  -1  12   8   81.11    5.07
  -1  12   8   80.91    4.69
   1  12  -8   81.99    5.24
  -1  12   8   86.08    5.13
  -1  12   8   78.49    5.22
  -1  12   7   38.34    2.99
  -1  12   7   40.18    3.15
   1  12  -7   38.70    3.16
  -1  12   7   37.88    2.70
  -1  12   6   36.77    2.49
  -1  12   6   36.67    3.73
   1  12  -6   33.18    4.09
   1  12  -6   36.17    2.86
  -1  12   6   39.09    2.87
   1  12  -5  181.85   11.22
  -1  12   5  200.62   12.72
   1  12  -5  183.63   10.88
  -1  12   5  190.51   10.96
  -1  12   4   11.69    2.56
   1  12  -4   15.23    2.58
  -1  12   4   17.99    3.58
  -1  12   4   15.06    3.06
   1  12  -4   11.60    2.60
   1  12  -4   15.02    2.41
   1  12  -3  746.17   36.31
  -1  12   3  708.58   36.94
  -1  12   3  713.08   34.98
  -1  12   3  816.76   37.27
  -1  12   3  746.88   35.85
   1  12  -3  759.25   35.86
  -1  12   2  278.94   16.85
  -1  12   2  283.91   15.40
   1  12  -2  342.39   16.37
  -1  12   2  307.53   16.66
   1  12  -2  288.71   15.57
  -1  12   2  304.75   16.05
  -1  12   1   25.89    2.77
  -1  12   1   22.12    2.94
   1  12  -1   28.45    2.70
   1  12  -1   32.95    3.15
  -1  12   1   28.87    3.46
   1  12   0  463.93   21.39
   1  12   0  420.68   19.42
   1  12   0  467.76   20.02
   1  12   1  259.52   12.48
  -1  12  -1  260.85   14.73
  -1  12  -2   79.92    5.98
  -1  12  -2   74.52    6.07
   1  12   2   86.04    6.20
  -1  12  -2   79.00    7.15
  -1  12  -3   61.52    4.98
   1  12   3   69.18    5.60
  -1  12  -3   55.54    6.13
  -1  12  -3   58.21    5.20
  -1  12  -3   69.44    5.77
  -1  12  -4    9.68    2.48
   1  12   4    6.28    3.12
  -1  12  -4    6.74    2.79
   1  12   4   10.52    2.70
  -1  12  -4    8.85    2.18
   1  12   5   12.84    1.68
  -1  12  -5   18.04    3.48
   1  12   5   15.33    3.24
   1  12   5   18.37    1.58
  -1  12  -5   11.33    2.29
   1  12   5   17.03    1.80
   1  12   6   44.46    3.24
   1  12   6   50.22    3.42
   1  12   6   37.63    2.85
   1  12   6   42.31    3.04
   1  12   6   41.45    3.26
   1  12   6   41.98    2.75
   1  12   7   62.39    4.05
   1  12   7   55.79    3.48
   1  12   7   58.20    3.77
   1  12   7   61.44    4.09
   1  12   8   99.26    5.95
   1  12   8  103.63    5.95
   1  12   8   92.30    5.19
   1  12   8  100.31    5.70
   1  12   9   48.53    3.79
   1  12   9   44.59    3.51
   1  12   9   50.81    3.93
   1  12   9   41.77    2.91
   1  12  10    6.73    2.03
   1  12  10    6.67    1.95
   1  12  11   20.30    2.32
   1  12  12   17.25    2.42
   1  12  12   17.98    1.89
   1  12  13    7.92    0.94
   1  12  13   11.49    1.60
  -1  13  14    9.77    1.68
   1  13 -14    9.56    1.18
  -1  13  14    9.33    1.19
  -1  13  13    4.69    1.58
  -1  13  13    5.45    1.96
   1  13 -13    5.33    1.81
   1  13 -12    6.82    2.23
  -1  13  12    4.64    2.23
  -1  13  12    4.69    1.46
  -1  13  12    6.49    2.36
  -1  13  12    4.94    1.95
  -1  13  11   11.69    1.86
  -1  13  11   12.00    2.72
   1  13 -11   12.58    2.63
  -1  13  11   11.10    2.30
  -1  13  11   13.65    2.69
  -1  13  10   89.38    4.77
  -1  13  10   74.34    5.33
  -1  13  10   76.75    4.70
  -1  13  10   78.91    5.49
   1  13 -10   72.62    5.33
  -1  13  10   80.73    5.31
  -1  13   9   22.01    2.38
  -1  13   9   20.15    2.85
  -1  13   9   21.30    2.73
   1  13  -9   20.21    2.85
  -1  13   9   22.02    2.92
  -1  13   8  215.26   10.64
  -1  13   8  205.02   10.53
  -1  13   8  197.18   10.72
   1  13  -8  208.22   10.68
  -1  13   8  207.47   10.21
  -1  13   7   29.24    2.62
  -1  13   7   28.11    2.68
   1  13  -7   28.65    2.77
  -1  13   7   29.85    2.37
   1  13  -6   10.22    2.42
  -1  13   6   13.54    1.69
  -1  13   6   15.33    1.87
   1  13  -6   15.54    1.98
  -1  13   6   14.33    2.47
  -1  13   6   15.48    1.58
   1  13  -5   16.60    2.80
  -1  13   5   20.60    2.74
  -1  13   5   17.91    2.72
   1  13  -5   16.59    2.71
  -1  13   5   19.64    3.58
   1  13  -4  309.84   17.16
  -1  13   4  310.00   18.19
   1  13  -4  355.70   17.29
  -1  13   4  328.62   18.38
   1  13  -4  334.43   17.73
   1  13  -4  289.28   16.55
  -1  13   4  333.59   16.87
   1  13  -3   19.79    2.91
   1  13  -3   16.48    2.91
  -1  13   3   15.04    2.26
  -1  13   3   15.41    3.09
   1  13  -3   16.30    2.70
  -1  13   3   16.97    2.68
  -1  13   3   16.79    3.47
  -1  13   2  491.33   27.40
  -1  13   2  584.71   28.96
   1  13  -2  618.94   28.39
  -1  13   2  565.68   28.12
  -1  13   2  539.01   29.32
   1  13  -2  575.21   27.88
  -1  13   1  938.75   47.15
  -1  13   1  866.42   47.36
  -1  13   1  913.44   46.73
   1  13  -1 1072.78   46.96
  -1  13   1  840.36   48.05
   1  13  -1 1165.19   47.16
   1  13   0  110.00    6.11
  -1  13   0   77.26    6.94
   1  13   0  102.31    5.58
  -1  13   0   68.81    6.19
   1  13   0  108.88    7.44
  -1  13   0   76.69    6.06
  -1  13  -1  354.59   20.94
   1  13   1  448.50   19.96
   1  13   1  565.79   21.98
   1  13   1  622.22   23.68
  -1  13  -1  364.64   21.53
  -1  13  -1  337.98   22.30
  -1  13  -2  228.83   13.50
   1  13   2  250.14   13.65
  -1  13  -2  225.36   13.21
  -1  13  -2  241.76   15.02
  -1  13  -2  239.55   13.92
  -1  13  -3    8.29    2.88
   1  13   3    6.94    2.21
  -1  13  -3    5.98    2.27
  -1  13  -3    9.06    2.23
   1  13   3   15.69    3.61
   1  13   4  146.59   10.20
  -1  13  -4  140.55    9.62
  -1  13  -4  128.82    8.95
   1  13   4  151.73    9.84
   1  13   5   17.22    1.62
   1  13   5   16.77    3.34
  -1  13  -5   11.84    2.50
   1  13   5   15.25    1.82
  -1  13  -5   18.05    3.77
   1  13   5   17.93    1.85
   1  13   5   19.95    1.94
   1  13   6   18.03    1.87
   1  13   6   19.23    2.18
   1  13   6   18.63    2.03
   1  13   6   18.09    1.73
   1  13   6   14.33    1.99
   1  13   6   18.47    2.10
   1  13   7  139.46    7.30
   1  13   7  152.67    7.86
   1  13   7  138.30    7.53
   1  13   7  149.06    7.84
   1  13   7  152.19    7.89
   1  13   8    4.77    1.67
   1  13   8    5.09    2.04
   1  13   8    4.86    1.37
   1  13   8    4.11    2.09
   1  13   8    4.69    1.88
   1  13   9   82.81    4.89
   1  13   9   91.21    5.46
   1  13   9   97.59    5.78
   1  13   9  101.56    5.93
   1  13  10    2.58    1.14
   1  13  10    3.10    1.71
   1  13  10    3.92    1.95
   1  13  11    1.37    1.58
   1  13  12   13.67    1.63
   1  13  13   20.73    1.93
  -1  14  14    3.64    1.49
  -1  14  14    1.16    0.98
   1  14 -14    1.13    0.84
  -1  14  13   23.66    2.49
   1  14 -13   23.65    2.36
  -1  14  13   25.69    2.26
  -1  14  12    5.37    1.36
  -1  14  12    6.71    2.34
  -1  14  12    7.51    2.28
   1  14 -12   10.35    2.21
  -1  14  12    7.05    2.04
  -1  14  11    9.01    2.57
  -1  14  11    6.85    2.30
  -1  14  11    5.59    1.56
  -1  14  11    5.69    2.37
   1  14 -11    8.13    2.53
  -1  14  10  108.01    5.38
  -1  14  10   89.05    5.93
  -1  14  10   90.19    5.47
  -1  14  10   91.25    6.15
   1  14 -10   96.76    6.09
  -1  14  10   90.54    5.91
  -1  14   9   94.09    5.94
  -1  14   9   90.98    5.32
  -1  14   9   94.67    5.79
  -1  14   9   85.82    5.63
   1  14  -9   93.23    5.85
  -1  14   8   64.10    4.47
  -1  14   8   74.03    4.66
  -1  14   8   64.66    4.16
   1  14  -8   67.64    4.66
  -1  14   8   63.55    4.58
  -1  14   7   45.02    3.09
  -1  14   7   45.06    3.31
  -1  14   7   50.71    3.62
   1  14  -7   45.02    3.54
  -1  14   6  119.56    6.37
   1  14  -6  112.22    8.62
   1  14  -6  123.12    6.62
  -1  14   6  126.19    6.70
  -1  14   6  121.06    6.25
   1  14  -5    1.98    1.71
  -1  14   5    2.33    1.50
  -1  14   5    2.23    1.33
   1  14  -5    0.50    1.87
   1  14  -5    2.69    1.59
  -1  14   5    2.52    2.11
  -1  14   5    3.11    1.65
  -1  14   4  274.03   15.89
   1  14  -4  222.44   13.89
   1  14  -4  240.67   14.45
  -1  14   4  264.73   15.77
   1  14  -4  260.29   15.00
   1  14  -4  289.95   14.59
  -1  14   4  284.87   14.24
  -1  14   3  280.39   16.47
  -1  14   3  272.01   16.65
   1  14  -3  349.40   16.08
  -1  14   3  301.88   15.46
  -1  14   3  297.00   14.84
   1  14  -3  246.65   15.22
   1  14  -3  318.25   16.21
  -1  14   2  287.28   15.10
   1  14  -2  294.85   15.26
  -1  14   2  265.24   15.73
  -1  14   2  258.04   14.53
   1  14  -2  281.12   14.90
  -1  14   2  257.33   16.14
  -1  14   1   30.73    3.33
  -1  14   1   41.92    5.41
  -1  14   1   34.80    3.69
   1  14  -1   37.12    3.43
   1  14  -1   37.04    3.43
  -1  14   1   26.86    4.21
  -1  14   0   89.99    7.93
  -1  14   0   96.38    7.06
   1  14   0  122.47    7.18
   1  14   0  117.88    6.57
  -1  14   0  105.54    8.16
   1  14   1  633.05   24.85
  -1  14  -1  393.30   25.19
   1  14   1  512.99   22.69
   1  14   1  664.26   26.41
  -1  14  -1  411.75   24.37
  -1  14  -1  416.80   23.77
  -1  14  -2  121.79    8.22
  -1  14  -2  112.96    8.42
  -1  14  -2  129.75    9.07
  -1  14  -3  540.56   27.23
   1  14   3  571.00   27.23
  -1  14  -3  511.42   26.58
   1  14   4   76.93    6.53
  -1  14  -4   67.12    6.38
  -1  14  -4   54.88    5.07
   1  14   4   76.07    7.05
  -1  14  -4   61.59    5.77
   1  14   5   90.78    4.66
   1  14   5   79.44    4.85
   1  14   5   97.66    4.99
   1  14   5   93.44    4.97
  -1  14  -5   95.80    7.98
   1  14   5   91.25    4.94
   1  14   6    8.49    1.71
   1  14   6    7.77    1.61
   1  14   6    8.66    1.42
   1  14   6    6.31    1.36
   1  14   6    8.07    1.71
   1  14   6    6.16    1.67
   1  14   7   79.49    4.80
   1  14   7   85.34    5.23
   1  14   7   83.96    5.11
   1  14   7   79.99    4.60
   1  14   7   86.75    5.18
   1  14   8   74.21    5.24
   1  14   8   81.23    4.86
   1  14   8   73.23    4.41
   1  14   8   84.77    5.23
   1  14   8   82.85    5.11
   1  14   9   61.75    4.86
   1  14   9   70.31    4.82
   1  14   9   62.55    3.94
   1  14   9   70.75    4.44
   1  14   9   71.79    4.72
   1  14  10   20.55    2.41
   1  14  10   22.62    2.64
   1  14  10   19.80    1.87
   1  14  10   22.78    2.91
   1  14  11    2.95    1.51
   1  14  12   12.93    1.50
   1  14  13    1.11    1.23
  -1  15  14   15.16    1.65
  -1  15  14   14.97    1.38
  -1  15  14   19.48    1.61
   1  15 -13    4.24    1.57
  -1  15  13    3.21    1.40
  -1  15  13    3.09    1.72
  -1  15  12    6.28    2.26
  -1  15  12    5.96    2.19
  -1  15  12    4.96    1.94
   1  15 -12    8.23    2.19
  -1  15  11    9.91    2.43
  -1  15  11   10.77    2.56
  -1  15  11    8.09    2.44
  -1  15  11    5.13    1.49
   1  15 -11    9.92    2.51
  -1  15  10    5.42    2.42
  -1  15  10    6.76    1.52
  -1  15  10    4.62    1.72
  -1  15  10    6.34    2.25
   1  15 -10    4.98    2.42
  -1  15  10    5.12    2.36
  -1  15   9  165.65    9.09
  -1  15   9  165.29    8.47
  -1  15   9  154.14    8.72
   1  15  -9  167.54    8.96
  -1  15   9  160.77    8.88
  -1  15   8  110.48    6.42
   1  15  -8  115.06    6.64
  -1  15   8  110.30    6.66
  -1  15   8  113.81    6.19
  -1  15   8  112.12    6.59
  -1  15   7   65.36    4.15
  -1  15   7   65.31    4.40
   1  15  -7   65.81    4.42
  -1  15   7   62.48    3.92
  -1  15   6   24.66    2.06
   1  15  -6   23.19    2.48
  -1  15   6   24.23    2.46
  -1  15   6   24.85    2.18
   1  15  -5  109.28    5.60
  -1  15   5   87.29    6.70
   1  15  -5   91.53    7.22
   1  15  -5   89.74    6.99
  -1  15   5  110.72    7.00
  -1  15   5  100.22    5.58
   1  15  -5   86.86    7.55
  -1  15   4  405.60   19.21
   1  15  -4  333.31   19.04
  -1  15   4  372.95   21.04
   1  15  -4  311.93   19.28
   1  15  -4  422.45   19.76
   1  15  -4  376.64   20.29
  -1  15   4  400.59   21.21
  -1  15   3  104.37    8.00
   1  15  -3   84.54    6.66
   1  15  -3   98.06    7.18
  -1  15   3   82.44    7.56
  -1  15   3   97.62    6.68
  -1  15   3   94.20    6.20
  -1  15   2   79.61    5.87
  -1  15   2   84.21    6.93
  -1  15   2   75.30    7.04
   1  15  -2   90.61    6.48
   1  15  -2   88.98    6.20
  -1  15   2   88.57    6.23
  -1  15   1   26.63    3.34
   1  15  -1   41.05    4.01
  -1  15   1   35.62    3.70
   1  15  -1   33.75    3.35
   1  15  -1   38.84    3.49
  -1  15   1   19.88    3.87
  -1  15   1   25.19    3.85
  -1  15   0  115.88    8.59
  -1  15   0  115.35    8.10
   1  15   0  141.35    7.59
  -1  15   0   97.98    8.94
   1  15   0  153.52    8.38
  -1  15  -1  311.69   18.53
   1  15   1  406.67   17.36
   1  15   1  463.59   19.45
  -1  15  -1  270.01   18.38
  -1  15  -1  297.61   18.99
  -1  15  -2   33.87    3.76
   1  15   2   38.09    4.01
  -1  15  -2   32.68    4.45
   1  15   2   36.33    4.94
  -1  15  -3   58.50    5.32
  -1  15  -3   66.29    6.32
  -1  15  -3   58.79    5.66
   1  15   4   27.17    3.94
   1  15   4   22.92    2.10
  -1  15  -4   17.14    2.94
  -1  15  -4   23.53    4.59
   1  15   4   24.56    4.18
  -1  15  -4   24.67    4.20
   1  15   5   73.69    4.40
   1  15   5   65.41    4.29
   1  15   5   78.65    4.48
   1  15   5   79.62    4.44
   1  15   5   74.32    4.14
   1  15   6    2.23    1.38
   1  15   6    2.04    1.24
   1  15   6    3.08    1.70
   1  15   6    2.64    1.27
   1  15   6    6.59    1.87
   1  15   6    4.32    1.63
   1  15   7  184.60    9.21
   1  15   7  186.09    9.56
   1  15   7  180.85    9.47
   1  15   7  180.80    9.49
   1  15   7  177.74    8.98
   1  15   8   14.04    2.43
   1  15   8   17.71    2.45
   1  15   8   16.22    2.13
   1  15   8   15.46    2.60
   1  15   8   15.50    1.86
   1  15   9   19.38    2.06
   1  15   9   24.26    2.71
   1  15   9   22.52    2.43
   1  15   9   22.75    3.02
   1  15   9   23.59    2.92
   1  15  10   13.34    2.57
   1  15  10   12.04    2.20
   1  15  10   10.62    2.68
   1  15  10   14.24    2.04
   1  15  10   10.20    1.53
   1  15  11    4.70    1.49
   1  15  12   15.27    1.44
  -1  16  14    2.45    1.15
  -1  16  14    3.00    1.04
  -1  16  14    2.35    0.89
  -1  16  13   36.45    2.58
  -1  16  13   33.52    2.69
   1  16 -13   35.64    2.59
  -1  16  12   16.98    2.55
  -1  16  12   20.97    2.45
  -1  16  12   17.49    2.53
   1  16 -12   22.33    2.60
  -1  16  11   26.00    3.10
  -1  16  11   26.44    3.00
   1  16 -11   26.06    2.96
  -1  16  11   25.65    2.99
  -1  16  10   79.04    5.31
  -1  16  10   83.58    4.96
  -1  16  10   86.17    5.59
   1  16 -10   81.25    5.42
  -1  16  10   77.33    5.35
  -1  16   9  130.49    7.51
  -1  16   9  120.44    7.29
  -1  16   9  129.14    7.06
  -1  16   9  136.25    7.72
   1  16  -9  136.51    7.58
  -1  16   8   49.66    3.45
  -1  16   8   48.72    3.83
  -1  16   8   41.33    3.53
   1  16  -8   50.22    3.93
  -1  16   8   47.97    3.92
  -1  16   7   95.48    5.27
  -1  16   7   90.06    5.40
  -1  16   7   91.60    5.72
   1  16  -7   97.95    5.74
  -1  16   6    3.15    1.53
  -1  16   6    2.75    1.32
   1  16  -6    2.70    1.66
  -1  16   6    3.81    1.29
  -1  16   5   81.16    5.67
  -1  16   5   67.62    5.56
  -1  16   5   66.51    4.08
   1  16  -5   79.26    4.47
   1  16  -5   57.87    6.06
  -1  16   5   75.06    4.45
   1  16  -5   60.67    5.67
  -1  16   4   19.66    2.67
  -1  16   4   21.13    3.92
   1  16  -4   18.79    3.38
   1  16  -4   13.64    2.50
  -1  16   4   19.98    3.64
   1  16  -4   14.03    2.87
   1  16  -4   19.97    3.07
  -1  16   3  315.34   16.15
  -1  16   3  311.39   16.50
  -1  16   3  309.05   17.96
   1  16  -3  337.15   17.46
  -1  16   3  294.84   18.19
   1  16  -3  261.96   16.53
  -1  16   2  278.45   14.60
  -1  16   2  233.43   15.71
   1  16  -2  274.25   14.80
   1  16  -2  259.37   14.50
  -1  16   2  251.33   14.17
  -1  16   2  247.36   15.34
  -1  16   1   57.97    5.71
   1  16  -1   68.10    4.96
  -1  16   1   62.66    5.10
   1  16  -1   66.25    4.98
  -1  16   1   55.00    4.89
  -1  16   1   46.76    5.72
   1  16   0   59.78    4.27
  -1  16   0   42.91    5.09
  -1  16   0   44.55    4.57
   1  16   0   71.96    5.11
   1  16   0   81.07    6.69
  -1  16  -1  237.37   14.87
  -1  16  -1  237.44   15.44
  -1  16  -1  224.37   14.69
   1  16   2   80.42    5.97
   1  16   2   87.45    7.10
  -1  16  -2   50.89    5.60
  -1  16  -2   51.60    5.07
  -1  16  -3  115.32    8.90
  -1  16  -3   97.60    7.65
   1  16   3  127.13    8.72
  -1  16  -3  105.60    8.15
   1  16   4   58.55    6.00
  -1  16  -4   58.03    6.23
   1  16   5    4.53    1.33
   1  16   5    6.00    1.83
   1  16   5    4.64    1.40
   1  16   5    8.59    1.69
   1  16   5    7.43    1.88
   1  16   6  141.68    7.82
   1  16   6  160.47    8.21
   1  16   6  164.06    8.23
   1  16   6  157.82    8.18
   1  16   6  152.85    8.13
   1  16   6  156.28    7.76
   1  16   7  236.29   11.49
   1  16   7  225.38   11.47
   1  16   7  216.39   11.06
   1  16   7  221.14   10.90
   1  16   7  231.62   11.43
   1  16   8   60.49    4.00
   1  16   8   60.60    4.36
   1  16   8   56.54    3.72
   1  16   8   58.73    4.22
   1  16   8   60.41    4.50
   1  16   9   46.78    3.98
   1  16   9   50.26    3.53
   1  16   9   43.12    3.11
   1  16   9   49.00    3.77
   1  16   9   50.62    3.97
   1  16  10   12.61    2.57
   1  16  10   13.78    2.01
   1  16  10    9.96    1.58
   1  16  10   14.49    2.31
   1  16  10   12.98    2.79
   1  16  11    4.50    2.06
   1  16  11    4.68    2.30
   1  16  11    6.25    1.49
   1  16  12    5.28    0.97
   1  16  13   16.46    1.60
  -1  17  14    4.31    0.93
  -1  17  14    5.91    0.96
  -1  17  13    4.03    1.32
  -1  17  13    3.06    1.46
   1  17 -13    4.91    1.37
  -1  17  13    4.37    1.46
  -1  17  12   16.28    2.34
  -1  17  12   15.95    2.37
  -1  17  12   17.16    2.25
   1  17 -12   13.30    2.23
  -1  17  11   36.43    3.41
  -1  17  11   37.32    3.45
  -1  17  11   36.53    3.50
   1  17 -11   36.56    3.40
  -1  17  10   65.12    4.38
  -1  17  10   64.07    4.77
  -1  17  10   70.02    5.05
   1  17 -10   75.95    5.02
  -1  17  10   70.48    4.89
  -1  17   9  116.27    6.40
  -1  17   9  102.98    6.50
  -1  17   9  117.13    6.79
  -1  17   9  110.62    6.93
   1  17  -9  119.24    6.86
  -1  17   8   70.82    4.81
  -1  17   8   73.89    5.18
   1  17  -8   83.30    5.23
  -1  17   8   75.29    4.71
  -1  17   8   76.94    5.09
  -1  17   7    6.23    1.97
  -1  17   7    6.94    1.63
   1  17  -7    6.65    2.01
  -1  17   7    4.80    1.70
  -1  17   6   16.76    1.92
  -1  17   6   14.14    2.15
   1  17  -6   14.83    2.20
  -1  17   5   91.49    5.32
   1  17  -5  107.55    5.67
  -1  17   5   95.51    5.59
  -1  17   5   95.61    5.21
   1  17  -4  178.99   11.54
  -1  17   4  208.13   11.42
   1  17  -4  183.96   12.46
   1  17  -4  213.26   12.20
  -1  17   4  182.78    9.46
   1  17  -4  141.23   11.42
   1  17  -4  253.93   10.13
  -1  17   4  198.97    9.96
  -1  17   4  213.70   13.67
  -1  17   3   60.00    5.06
   1  17  -3   54.26    5.33
  -1  17   3   62.75    6.44
   1  17  -3   59.95    5.61
  -1  17   3   65.49    5.00
   1  17  -3   82.54    6.06
  -1  17   3   70.06    6.78
  -1  17   2   38.45    4.73
  -1  17   2   43.28    4.15
   1  17  -2   42.57    4.19
  -1  17   2   39.89    5.06
   1  17  -2   38.87    4.09
  -1  17   2   39.80    4.01
  -1  17   1   21.51    3.05
   1  17  -1   20.47    2.90
   1  17  -1   25.17    3.11
  -1  17   1   18.12    3.61
  -1  17   1   17.74    2.99
  -1  17   0  110.00    8.45
   1  17   0  172.98    9.29
   1  17   0  176.34   10.87
   1  17   0  153.35    8.14
  -1  17   0  107.84    9.11
  -1  17  -1  100.68    7.90
  -1  17  -1  109.03    8.63
   1  17   1  171.73    9.00
  -1  17  -1   96.07    7.79
   1  17   1  192.86   10.89
   1  17   1  125.92    6.68
  -1  17  -2  125.79    9.61
  -1  17  -2  152.88   10.85
   1  17   3   66.94    6.15
  -1  17  -3   53.84    5.38
   1  17   3   69.81    3.83
   1  17   3   67.69    3.89
  -1  17  -3   59.82    6.39
  -1  17  -3   60.82    7.08
   1  17   4  115.02    8.95
   1  17   4  109.01    5.67
  -1  17  -4  108.13    9.01
   1  17   5   36.25    2.87
   1  17   5   36.60    2.85
   1  17   5   37.63    2.86
   1  17   6    8.94    1.51
   1  17   6    9.15    1.99
   1  17   6    8.86    1.81
   1  17   6    8.39    1.80
   1  17   6   11.30    1.64
   1  17   7  196.23    9.94
   1  17   7  189.90    9.41
   1  17   7  185.76    9.52
   1  17   7  198.93    9.97
   1  17   7  207.39   10.02
   1  17   7  167.76    9.73
   1  17   8   26.42    2.91
   1  17   8   21.94    2.95
   1  17   8   21.96    2.37
   1  17   8   19.95    2.14
   1  17   8   22.13    2.58
   1  17   9   55.02    3.71
   1  17   9   63.08    4.06
   1  17   9   65.03    4.36
   1  17   9   57.68    4.53
   1  17   9   62.89    4.42
   1  17  10   15.13    2.20
   1  17  10   13.94    1.90
   1  17  10   15.69    2.74
   1  17  10   10.43    1.58
   1  17  10   14.56    2.44
   1  17  11    2.20    2.13
   1  17  11    4.42    1.31
   1  17  11    6.41    2.04
   1  17  12   19.16    2.16
   1  17  12   19.37    2.05
   1  17  13    1.76    1.05
  -1  18  13    9.93    1.60
  -1  18  13   10.23    1.53
   1  18 -13   10.84    1.39
  -1  18  13   11.03    1.52
  -1  18  12   15.35    2.23
  -1  18  12   17.86    2.22
  -1  18  12   17.19    2.26
   1  18 -12   15.56    2.24
  -1  18  12   15.04    2.14
  -1  18  11    4.85    2.18
  -1  18  11    4.81    2.11
  -1  18  11    6.44    2.21
   1  18 -11    4.63    2.26
  -1  18  11    6.06    2.34
  -1  18  10   14.17    2.22
   1  18 -10   13.26    2.67
  -1  18  10   14.69    2.62
  -1  18  10   15.32    2.73
  -1  18  10   15.27    2.75
  -1  18   9   38.47    3.88
  -1  18   9   37.93    3.48
  -1  18   9   45.21    3.44
  -1  18   9   42.18    3.79
   1  18  -9   41.25    3.83
  -1  18   8   17.19    2.24
  -1  18   8   18.33    2.48
  -1  18   8   16.94    2.71
  -1  18   8   18.19    2.68
   1  18  -8   21.41    2.84
  -1  18   7   83.50    4.90
  -1  18   7   73.06    4.86
  -1  18   7   87.80    5.43
   1  18  -7   85.75    5.36
  -1  18   6   86.44    5.02
  -1  18   6   93.43    5.57
   1  18  -6   88.78    5.40
  -1  18   5  216.75   10.94
  -1  18   5  224.55   11.09
   1  18  -5  252.53   11.49
  -1  18   5  225.58   11.43
  -1  18   4   43.48    3.25
   1  18  -4   35.57    4.03
   1  18  -4   37.90    4.62
   1  18  -4   53.56    3.30
  -1  18   4   42.66    2.75
   1  18  -4   46.65    4.68
   1  18  -4   40.21    2.52
  -1  18   4   44.38    4.04
  -1  18   3   92.68    8.29
  -1  18   3  105.96    7.00
   1  18  -3  103.98    7.82
  -1  18   3  102.04    8.35
   1  18  -3   83.03    7.03
  -1  18   2   41.39    4.02
  -1  18   2   35.09    4.81
  -1  18   2   33.56    3.88
   1  18  -2   37.29    4.22
   1  18  -2   36.02    4.03
  -1  18   1  163.88   11.75
   1  18  -1  231.49   11.67
  -1  18   1  168.99   10.88
   1  18  -1  219.17   11.37
  -1  18   1  167.78   10.95
  -1  18   0   46.21    5.29
   1  18   0   54.22    4.09
   1  18   0   64.80    5.08
   1  18   0   73.45    6.75
  -1  18   0   34.84    4.34
  -1  18   0   45.98    4.63
  -1  18  -1  107.71    8.75
   1  18   1  121.29    6.63
   1  18   1  168.92    9.10
  -1  18  -1   95.69    7.92
  -1  18  -1   99.91    7.92
   1  18   1  183.70   10.83
  -1  18  -2  156.63   11.32
  -1  18  -2  141.22   10.37
  -1  18  -2  143.45   11.91
  -1  18  -2  143.76   10.26
   1  18   3   27.00    2.02
  -1  18  -3   20.80    4.02
   1  18   3   21.20    3.55
   1  18   3   24.13    2.16
   1  18   4   72.45    4.16
   1  18   4   71.62    4.31
   1  18   5   29.22    2.71
   1  18   5   29.81    2.58
   1  18   5   30.30    2.55
   1  18   6    7.15    1.96
   1  18   6    6.57    1.59
   1  18   6    8.02    1.46
   1  18   6    9.81    1.95
   1  18   6    6.47    1.71
   1  18   7   77.68    5.01
   1  18   7   73.65    4.50
   1  18   7   76.72    4.93
   1  18   7   76.20    4.89
   1  18   7   71.63    4.43
   1  18   8  127.80    6.79
   1  18   8  117.20    6.59
   1  18   8  128.11    7.30
   1  18   8  129.82    7.18
   1  18   8  124.95    7.18
   1  18   9   12.32    2.15
   1  18   9   10.52    1.72
   1  18   9    9.65    2.40
   1  18   9   11.69    2.70
   1  18   9   11.42    1.86
   1  18  10    6.91    1.55
   1  18  10    5.58    2.20
   1  18  10    3.89    1.34
   1  18  10    6.07    1.78
   1  18  10    5.61    2.44
   1  18  11    7.96    1.33
   1  18  11    7.31    2.07
   1  18  11    9.13    1.97
   1  18  12    0.07    1.36
   1  18  12    1.22    1.49
  -1  18 -13    1.56    1.13
   1  18  13    0.64    0.85
  -1  19  13    5.90    1.29
  -1  19  13    6.70    1.27
   1  19 -13    5.62    0.99
  -1  19  13    4.49    1.31
  -1  19  12   10.70    1.91
  -1  19  12   10.19    1.96
   1  19 -12    9.98    1.94
  -1  19  12   12.88    1.98
  -1  19  12    9.00    1.99
  -1  19  11    6.57    2.21
  -1  19  11    6.04    2.35
   1  19 -11    5.07    2.20
  -1  19  11    6.76    2.12
  -1  19  11    6.46    2.14
  -1  19  10    3.60    1.81
  -1  19  10    4.92    2.29
  -1  19  10    3.02    2.07
  -1  19  10    5.85    2.30
   1  19 -10    4.14    2.39
  -1  19  10    4.48    2.35
  -1  19   9   33.21    3.59
   1  19  -9   34.26    3.56
  -1  19   9   31.37    3.17
  -1  19   9   39.60    3.17
  -1  19   9   36.71    3.50
  -1  19   8   99.09    6.09
  -1  19   8   96.45    6.24
   1  19  -8  104.38    6.18
  -1  19   8   91.45    5.73
  -1  19   8  100.54    5.73
  -1  19   7   69.63    4.61
  -1  19   7   75.50    4.65
   1  19  -7   78.22    5.05
  -1  19   7   77.62    5.13
  -1  19   6    8.44    1.94
   1  19  -6    7.11    2.09
  -1  19   5   25.49    2.32
  -1  19   5   25.38    2.62
   1  19  -5   28.84    2.77
  -1  19   5   23.70    2.16
   1  19  -4   28.33    2.05
  -1  19   4   33.06    2.57
   1  19  -4   38.20    2.97
  -1  19   4   30.36    2.76
  -1  19   4   33.64    2.45
   1  19  -3   83.21    4.45
   1  19  -3   81.28    7.00
  -1  19   3   95.51    8.19
   1  19  -3   64.28    6.40
   1  19  -3  111.86    5.24
  -1  19   3   83.24    6.33
  -1  19   3   86.11    4.71
  -1  19   3   81.61    5.10
   1  19  -2  153.02   10.09
  -1  19   2  162.31    9.96
   1  19  -2  183.50   10.60
  -1  19   2  138.69    9.54
  -1  19   2  177.96   11.68
  -1  19   1  122.43    9.11
   1  19  -1  183.71   10.12
  -1  19   1  136.62    9.48
  -1  19   1  146.68   10.65
   1  19  -1  183.77    9.77
  -1  19   0   85.87    7.37
   1  19   0  145.91    8.47
  -1  19   0   89.74    7.53
   1  19   0  128.43    7.20
  -1  19   0   95.06    8.40
   1  19   0  182.95   10.94
   1  19   1  258.98   12.55
  -1  19  -1  211.43   14.11
  -1  19  -1  229.35   15.04
   1  19   1  384.43   15.97
  -1  19  -1  199.26   13.96
  -1  19  -1  198.71   15.50
   1  19   1  428.53   18.45
   1  19   2  213.10    9.68
   1  19   2  215.99   10.01
   1  19   3  129.25    7.04
   1  19   3  123.70    9.64
   1  19   3  148.02    6.92
  -1  19  -3  127.19   10.28
   1  19   3  126.87    6.56
   1  19   3  154.10    7.16
   1  19   3  136.27    6.93
   1  19   4   24.83    1.71
   1  19   4   24.45    2.28
   1  19   4   26.49    2.17
   1  19   5    7.09    1.84
   1  19   5    7.20    1.70
   1  19   5    9.02    1.64
   1  19   6   26.01    2.87
   1  19   6   27.75    2.46
   1  19   6   27.79    2.74
   1  19   6   31.74    2.81
   1  19   7  129.37    7.27
   1  19   7  122.61    6.78
   1  19   7  130.91    7.25
   1  19   7  126.00    6.73
   1  19   7  129.79    7.21
   1  19   8    6.89    1.66
   1  19   8    5.66    1.75
   1  19   8    7.47    2.02
   1  19   8    9.12    2.24
   1  19   8    6.97    2.46
   1  19   9    1.66    1.48
   1  19   9    1.80    1.43
   1  19   9    0.58    2.09
   1  19   9    1.16    1.67
   1  19   9    0.84    2.36
   1  19  10    2.91    1.30
   1  19  10    3.38    1.35
   1  19  10    2.32    1.64
   1  19  10    2.65    2.11
   1  19  10    2.10    2.33
   1  19  11    0.33    0.89
   1  19  11    0.41    1.63
   1  19  11    0.69    1.93
   1  19  12    2.20    1.26
   1  19  12    2.15    1.37
  -1  19 -13    3.72    0.95
  -1  20  13    8.28    1.42
  -1  20  13    8.12    1.21
  -1  20  13    6.73    1.18
   1  20 -13    5.58    1.07
   1  20 -13    4.75    0.86
  -1  20  12   17.25    2.06
  -1  20  12   14.48    2.03
  -1  20  12   16.65    2.15
   1  20 -12   16.33    2.05
  -1  20  12   18.26    2.08
  -1  20  11   42.61    3.39
  -1  20  11   47.67    3.57
  -1  20  11   46.00    3.60
  -1  20  11   45.58    3.67
   1  20 -11   42.79    3.51
  -1  20  10   57.74    4.20
  -1  20  10   53.25    4.13
  -1  20  10   49.64    3.93
   1  20 -10   52.52    4.11
  -1  20  10   52.87    4.32
  -1  20  10   48.81    3.68
  -1  20   9    9.80    2.53
  -1  20   9    6.79    2.50
  -1  20   9    6.98    2.12
   1  20  -9    6.31    2.46
  -1  20   9    6.04    2.02
  -1  20   8   26.91    2.84
  -1  20   8   28.81    3.19
  -1  20   8   28.27    3.26
   1  20  -8   28.25    3.30
  -1  20   8   28.15    2.84
  -1  20   7    0.43    1.56
   1  20  -7   -0.04    2.18
  -1  20   7    0.66    2.04
   1  20  -6   87.93    5.39
  -1  20   6   78.48    5.02
  -1  20   6   92.78    5.57
  -1  20   6   83.41    4.94
  -1  20   5   50.52    3.39
   1  20  -5   51.97    3.83
  -1  20   5   52.19    3.89
  -1  20   5   53.85    3.57
  -1  20   4   87.33    4.96
   1  20  -4   81.44    4.56
  -1  20   4   84.15    4.84
  -1  20   4   91.43    5.41
  -1  20   3   24.56    3.20
   1  20  -3   27.46    1.98
   1  20  -3   26.53    3.94
   1  20  -3   33.91    2.75
  -1  20   3   25.63    2.60
  -1  20   3   29.49    2.19
  -1  20   2  134.63   10.47
  -1  20   2  115.07    8.67
   1  20  -2  129.16    9.23
   1  20  -2  112.96    9.00
  -1  20   2  113.45    8.80
  -1  20   2  123.43    7.54
   1  20  -1    7.61    2.12
  -1  20   1    5.60    1.69
  -1  20   1    7.87    2.15
   1  20  -1   10.51    1.16
  -1  20   1    6.95    2.89
   1  20  -1   12.22    1.70
   1  20  -1   11.56    2.55
  -1  20   1    7.49    2.90
  -1  20   1    7.29    2.43
   1  20   0  112.19    6.95
   1  20   0  156.36   10.55
  -1  20   0   83.80    8.00
   1  20   0  129.55    8.25
  -1  20   0   82.82    7.39
   1  20   0  156.93    6.19
  -1  20   0   89.18    6.03
  -1  20   0   90.24    8.96
  -1  20   0   77.43    7.13
   1  20   1  106.62    4.54
   1  20   1   92.03    7.00
  -1  20  -1   50.23    5.93
   1  20   1   98.51    4.90
  -1  20  -1   61.31    4.91
  -1  20  -1   55.61    6.73
   1  20   2   68.70    3.89
   1  20   2   73.10    4.04
   1  20   2   66.68    6.19
   1  20   2   72.36    3.87
   1  20   2   72.18    3.74
   1  20   2   77.35    4.18
  -1  20  -2   49.52    4.26
  -1  20  -2   42.82    5.97
   1  20   3   24.14    2.31
   1  20   3   28.76    2.42
   1  20   3   25.41    2.41
   1  20   3   27.98    1.88
   1  20   3   28.22    2.23
   1  20   4   84.09    4.62
   1  20   4  101.16    5.12
   1  20   4   99.02    5.37
   1  20   4   94.02    5.29
   1  20   5   21.37    2.14
   1  20   5   18.18    2.25
   1  20   5   20.63    2.45
   1  20   5   22.57    2.31
   1  20   6   39.41    3.30
   1  20   6   41.69    3.30
   1  20   6   39.43    3.44
   1  20   7   14.66    2.35
   1  20   7   14.61    2.56
   1  20   7   12.08    1.99
   1  20   7   12.49    2.18
   1  20   7   12.46    1.81
   1  20   8   57.38    4.35
   1  20   8   59.70    4.09
   1  20   8   57.51    4.22
   1  20   8   51.50    3.65
   1  20   8   54.92    3.69
   1  20   9   29.76    2.86
   1  20   9   30.20    2.47
   1  20   9   30.10    3.12
   1  20   9   26.85    3.20
   1  20   9   26.33    2.41
   1  20  10   -0.29    1.12
   1  20  10    0.89    2.26
   1  20  10   -0.05    1.23
   1  20  10    1.06    1.81
   1  20  10   -0.36    1.46
   1  20  11    2.70    0.95
   1  20  11    4.97    1.66
   1  20  11    5.67    1.98
   1  20  12    8.30    1.59
   1  20  12    9.30    1.35
  -1  21  13    7.56    1.42
   1  21 -13    3.63    0.78
  -1  21  13    7.44    1.06
  -1  21  13    4.46    1.09
  -1  21  12    4.13    1.56
  -1  21  12    4.72    1.55
  -1  21  12    6.15    1.56
  -1  21  12    4.36    1.67
   1  21 -12    3.76    1.58
  -1  21  11   10.92    2.05
  -1  21  11   12.06    2.30
  -1  21  11   13.20    2.25
  -1  21  11    9.92    2.17
   1  21 -11   11.70    2.28
  -1  21  10   14.03    2.71
  -1  21  10   13.30    2.51
  -1  21  10   12.95    2.24
  -1  21  10   15.21    2.20
  -1  21  10   12.07    2.56
   1  21 -10   15.89    2.61
  -1  21   9    7.98    2.48
  -1  21   9    9.37    2.23
  -1  21   9   10.12    2.27
  -1  21   9    7.67    2.55
   1  21  -9    9.47    2.61
  -1  21   8   25.94    2.71
  -1  21   8   22.51    3.07
   1  21  -8   23.05    3.09
  -1  21   8   21.16    2.57
  -1  21   8   22.49    2.95
  -1  21   7   46.89    3.49
   1  21  -7   51.00    4.09
  -1  21   7   48.07    4.04
  -1  21   6   34.56    3.17
   1  21  -6   36.50    3.50
  -1  21   6   39.96    3.52
  -1  21   6   37.29    2.96
  -1  21   5    2.77    1.37
  -1  21   5    1.86    1.73
  -1  21   5    1.37    1.51
   1  21  -5    1.58    1.76
  -1  21   4   22.10    2.09
   1  21  -4   17.40    1.65
  -1  21   4   18.41    1.96
  -1  21   4   16.68    2.27
   1  21  -3   55.47    3.83
   1  21  -3   56.85    3.22
   1  21  -3   61.40    3.88
  -1  21   3   48.67    3.28
  -1  21   2   38.51    4.34
   1  21  -2   47.92    5.03
   1  21  -2   62.11    3.70
  -1  21   2   39.33    3.49
   1  21  -2   55.98    3.04
  -1  21   2   51.70    3.22
  -1  21   1    8.64    1.92
   1  21  -1   12.95    1.32
   1  21  -1   14.67    1.91
  -1  21   1   10.30    2.48
   1  21  -1   16.09    3.07
   1  21  -1    9.89    2.61
   1  21   0  358.73   13.43
  -1  21   0  180.47   14.56
   1  21   0  301.14   15.91
   1  21   0  286.17   12.82
  -1  21   0  233.80   13.35
  -1  21   0  206.25   15.85
   1  21   1  199.20    9.12
   1  21   1  179.82    9.11
   1  21   1  205.97    9.36
   1  21   1  196.91   12.11
   1  21   1  213.19    9.12
  -1  21  -1  134.06    9.53
   1  21   1  213.43    9.53
  -1  21  -1  119.38   11.58
   1  21   2    2.74    1.27
   1  21   2    2.48    1.28
   1  21   2    0.99    1.13
   1  21   2    2.96    1.18
   1  21   2    3.26    0.90
   1  21   2    2.72    1.90
   1  21   3  115.72    5.68
   1  21   3  118.89    5.96
   1  21   3  106.55    5.89
   1  21   3   94.82    5.27
   1  21   3  101.62    5.78
   1  21   4   20.21    2.28
   1  21   4   15.62    1.40
   1  21   4   15.61    2.19
   1  21   4   15.75    1.97
   1  21   4   18.10    1.93
   1  21   5    8.37    1.72
   1  21   5    6.18    1.99
   1  21   5    9.67    1.73
   1  21   5    7.13    1.82
   1  21   6   17.82    2.63
   1  21   6   20.45    2.45
   1  21   6   21.06    2.50
   1  21   7  106.58    5.97
   1  21   7  104.46    5.92
   1  21   7  108.37    6.47
   1  21   7  113.20    6.37
   1  21   7  111.03    6.45
   1  21   8  106.70    6.41
   1  21   8   98.78    5.83
   1  21   8  111.15    6.32
   1  21   8  112.49    6.51
   1  21   8  107.19    5.85
   1  21   9   30.37    3.32
   1  21   9   28.27    2.75
   1  21   9   25.45    2.43
   1  21   9   28.20    2.39
   1  21   9   30.11    3.04
   1  21  10   43.11    3.55
   1  21  10   42.34    3.16
   1  21  10   41.42    3.35
   1  21  11    9.18    1.71
   1  21  11    6.78    1.09
   1  21  11    9.58    1.90
  -1  21 -12    2.74    1.87
   1  21  12    2.95    1.56
   1  21  12    2.80    1.03
  -1  22  13   17.51    1.55
  -1  22  13   16.34    1.33
  -1  22  12   16.05    1.76
  -1  22  12   19.02    1.92
  -1  22  12   16.38    1.99
   1  22 -12   16.49    1.79
  -1  22  12   18.72    1.96
  -1  22  11   40.92    3.11
  -1  22  11   43.34    3.43
   1  22 -11   43.15    3.26
  -1  22  11   41.27    3.29
  -1  22  11   44.00    3.37
  -1  22  10   48.92    3.67
  -1  22  10   50.54    3.93
  -1  22  10   52.08    4.19
  -1  22  10   50.43    3.99
   1  22 -10   54.92    4.02
  -1  22   9    4.64    2.45
  -1  22   9    1.90    1.81
  -1  22   9    2.57    2.29
  -1  22   9    1.92    1.96
   1  22  -9    2.33    2.48
  -1  22   8   19.04    2.42
  -1  22   8   21.86    2.95
  -1  22   8   19.05    3.00
   1  22  -8   21.93    3.07
  -1  22   8   21.67    2.65
  -1  22   7   99.81    5.92
   1  22  -7  111.94    6.53
  -1  22   7  112.25    6.73
  -1  22   6    1.16    1.59
  -1  22   6    0.30    1.89
  -1  22   6    0.62    1.71
   1  22  -6    0.83    2.15
   1  22  -5   53.16    4.01
  -1  22   5   51.75    3.55
  -1  22   5   48.59    3.96
  -1  22   5   53.87    3.53
  -1  22   4   13.09    1.88
  -1  22   4   13.71    2.23
   1  22  -4   10.20    1.37
   1  22  -4   12.91    2.35
  -1  22   4   13.25    1.77
  -1  22   3    5.51    1.53
   1  22  -3    3.29    1.04
  -1  22   3    3.27    1.77
   1  22  -3    6.98    2.04
   1  22  -3    4.47    1.67
   1  22  -2   64.66    3.31
  -1  22   2   39.01    4.51
   1  22  -2   49.83    5.20
  -1  22   2   47.81    3.79
   1  22  -2   63.82    3.89
  -1  22   2   50.15    3.25
   1  22  -1  278.24   10.99
   1  22  -1  183.52   10.73
   1  22  -1  282.78   11.58
  -1  22   1  185.67   11.36
   1  22  -1  251.29   11.13
   1  22   0  293.87   12.39
   1  22   0  291.81   12.66
   1  22   1   76.54    4.16
   1  22   1   80.02    4.62
   1  22   1   85.18    4.16
   1  22   1   78.35    4.36
   1  22   2  165.01    8.01
   1  22   2  179.52    8.15
   1  22   2  169.01    7.73
   1  22   2  161.55    7.53
   1  22   2  130.63    7.60
  -1  22  -2  115.29    8.16
   1  22   2  157.08    7.86
   1  22   3   24.29    2.32
   1  22   3   21.29    1.76
   1  22   3   26.78    2.20
   1  22   3   25.36    2.44
   1  22   3   25.54    2.35
   1  22   4   14.11    1.36
   1  22   4   18.90    2.10
   1  22   4   17.20    2.30
   1  22   4   13.64    2.13
   1  22   4   17.35    1.92
   1  22   5   30.85    3.01
   1  22   5   36.88    3.01
   1  22   5   31.80    3.02
   1  22   5   32.06    2.93
   1  22   5   35.89    2.83
   1  22   6   51.05    4.02
   1  22   6   53.79    3.89
   1  22   6   52.86    3.92
   1  22   7   75.62    4.85
   1  22   7   72.88    5.00
   1  22   7   73.32    4.88
   1  22   7   70.25    4.49
   1  22   8   99.31    6.09
   1  22   8  100.00    5.70
   1  22   8  101.11    6.17
   1  22   8   98.89    5.53
   1  22   8  107.99    6.05
   1  22   9   23.49    2.69
   1  22   9   23.51    2.96
   1  22   9   24.44    2.49
   1  22   9   21.04    2.19
   1  22  10    1.47    1.32
   1  22  10    0.54    1.67
   1  22  10    0.21    1.97
   1  22  10    0.37    1.40
   1  22  11    2.36    1.39
   1  22  11    1.65    0.84
   1  22  11    0.35    1.63
  -1  22 -12    8.84    1.92
   1  22  12   10.38    1.17
   1  22  12    9.44    1.64
  -1  23  13    3.28    1.00
  -1  23  12    6.65    1.55
   1  23 -12    5.40    1.38
  -1  23  12    6.40    1.25
  -1  23  12    7.40    1.42
   1  23 -12    5.68    1.18
  -1  23  11    4.91    1.71
  -1  23  11    6.89    1.76
   1  23 -11    7.51    1.87
  -1  23  11    6.22    1.93
  -1  23  11    5.18    1.88
  -1  23  10    9.03    1.99
  -1  23  10   11.40    2.30
  -1  23  10    9.80    2.40
   1  23 -10   12.87    2.50
  -1  23  10   16.67    2.74
  -1  23   9    0.33    2.18
  -1  23   9    1.00    1.98
  -1  23   9    0.95    1.76
  -1  23   9    0.05    2.23
   1  23  -9    0.22    2.21
  -1  23   8    7.23    2.43
  -1  23   8    6.32    2.36
   1  23  -8    8.65    2.64
  -1  23   8    5.33    1.80
   1  23  -7   42.54    3.88
  -1  23   7   43.61    3.95
  -1  23   6   49.23    3.57
   1  23  -6   48.71    4.06
  -1  23   6   45.59    4.03
  -1  23   5   23.26    2.54
  -1  23   5   24.55    2.88
   1  23  -5   25.44    3.10
  -1  23   5   23.53    2.43
   1  23  -4    1.94    1.73
  -1  23   4    1.12    1.31
   1  23  -4   -0.23    1.01
  -1  23   4    0.12    1.33
   1  23  -4    1.94    1.84
  -1  23   4    0.79    1.76
  -1  23   3   56.83    3.66
   1  23  -3   62.02    4.20
   1  23  -3   58.62    3.48
   1  23  -3   64.96    4.26
  -1  23   3   50.27    4.08
   1  23  -2   34.36    2.29
  -1  23   2   31.89    2.42
  -1  23   2   25.25    2.90
   1  23  -2   33.25    2.85
   1  23  -1   71.52    3.72
   1  23  -1   73.01    4.42
   1  23  -1   68.63    4.23
   1  23  -1   64.71    3.88
   1  23   0   83.75    4.56
   1  23   0   91.64    4.96
   1  23   0   89.33    4.88
   1  23   1  101.67    5.84
   1  23   1  126.11    6.12
   1  23   1  111.11    5.82
   1  23   1  125.28    5.85
   1  23   1  120.81    6.32
   1  23   1  135.33    6.43
   1  23   2  110.85    5.30
   1  23   2  101.92    5.71
   1  23   2  107.51    5.77
   1  23   2  104.46    5.39
   1  23   2  101.11    5.58
   1  23   3   18.19    2.21
  -1  23  -3   15.76    2.84
   1  23   3   19.31    1.64
   1  23   3   21.66    2.36
   1  23   3   22.08    2.28
   1  23   3   22.53    2.09
   1  23   4   23.05    2.59
   1  23   4   22.31    1.76
   1  23   4   25.42    2.71
   1  23   4   23.89    2.44
   1  23   4   26.09    2.39
   1  23   5   34.31    3.19
   1  23   5   37.68    3.41
   1  23   5   36.67    2.90
   1  23   5   35.00    3.03
   1  23   5   34.34    3.10
   1  23   6   71.40    4.87
   1  23   6   67.91    4.70
   1  23   6   76.68    4.79
   1  23   7   63.37    4.65
   1  23   7   66.13    4.47
   1  23   7   65.82    4.53
   1  23   8   11.99    2.07
   1  23   8   14.95    2.22
   1  23   8   15.42    2.51
   1  23   8   15.36    2.68
   1  23   9   70.59    4.98
   1  23   9   79.80    4.98
   1  23   9   79.32    4.80
   1  23   9   80.06    4.56
   1  23  10    8.91    1.86
   1  23  10    7.74    1.46
   1  23  10    9.62    2.11
   1  23  10    8.21    1.58
  -1  23 -11    7.14    1.95
   1  23  11    6.35    1.66
   1  23  11    7.71    1.44
  -1  23 -12    5.17    1.53
   1  23  12    7.03    0.96
   1  23  12    6.85    1.25
  -1  24  12    7.95    1.01
   1  24 -12    7.40    1.18
  -1  24  12   10.89    1.52
   1  24 -12    6.08    0.98
  -1  24  12   12.57    1.45
  -1  24  12   13.08    1.58
  -1  24  11   11.15    1.91
   1  24 -11   11.00    2.08
   1  24 -11   11.39    1.86
  -1  24  11   11.76    1.89
  -1  24  11   10.14    1.65
  -1  24  11    9.36    2.01
   1  24 -10    4.65    2.15
  -1  24  10    5.03    1.94
  -1  24  10    3.91    1.74
  -1  24  10    4.70    2.15
  -1  24  10    7.86    2.30
  -1  24   9    2.92    2.02
  -1  24   9    5.35    1.86
  -1  24   9    3.14    2.35
  -1  24   9    9.86    2.63
   1  24  -9    6.32    2.45
  -1  24   8   17.33    2.76
  -1  24   8   14.83    2.11
  -1  24   8   15.69    2.80
   1  24  -8   18.73    2.91
   1  24  -7   25.77    3.21
  -1  24   7   26.39    3.30
  -1  24   7   28.10    2.91
  -1  24   6   22.25    2.52
   1  24  -6   22.43    2.99
  -1  24   6   19.34    2.93
   1  24  -5   67.24    4.73
  -1  24   5   64.20    4.19
  -1  24   5   63.06    4.64
   1  24  -5   56.75    4.68
  -1  24   5   68.71    4.28
   1  24  -4   42.44    3.47
  -1  24   4   35.24    2.89
  -1  24   4   36.73    2.88
   1  24  -4   41.16    3.49
  -1  24   4   37.22    3.47
   1  24  -3   17.85    1.82
  -1  24   3   17.75    2.03
   1  24  -3   23.79    2.75
  -1  24   3   17.30    2.47
   1  24  -3   22.94    2.59
  -1  24   3   21.14    2.09
  -1  24   2  128.72    7.40
   1  24  -2  164.52    7.44
  -1  24   2  125.75    8.02
   1  24  -2  155.44    8.06
   1  24  -2  170.34    8.17
   1  24  -1  105.39    5.37
   1  24  -1  116.82    6.03
   1  24  -1  107.18    5.98
   1  24   0  113.80    6.11
   1  24   0  121.41    6.13
   1  24   0  111.79    5.76
   1  24   1  125.41    6.47
   1  24   1  134.82    6.27
   1  24   1  124.28    6.69
   1  24   1  119.55    6.18
   1  24   1  138.44    6.80
   1  24   2   56.01    3.24
   1  24   2   53.34    3.75
   1  24   2   58.50    3.80
   1  24   2   58.17    3.67
   1  24   2   55.98    3.39
   1  24   3    8.53    1.87
   1  24   3    8.16    1.60
  -1  24  -3    5.01    2.41
   1  24   3    6.47    1.15
   1  24   3    9.31    1.99
   1  24   3    8.27    1.73
   1  24   4   71.58    4.37
  -1  24  -4   57.79    4.95
   1  24   4   67.62    3.96
   1  24   4   51.94    3.30
   1  24   4   59.79    4.22
   1  24   4   60.46    4.10
   1  24   5   15.77    2.68
   1  24   5   15.81    2.21
   1  24   5   14.71    2.45
   1  24   5   18.48    2.35
   1  24   5   17.98    2.19
   1  24   6   73.45    5.01
   1  24   6   69.17    5.16
   1  24   6   76.83    4.96
   1  24   6   80.24    4.95
   1  24   6   77.84    4.70
   1  24   7   28.67    3.00
   1  24   7   32.38    3.21
   1  24   7   33.23    2.98
   1  24   8   37.81    3.02
   1  24   8   36.74    3.12
   1  24   8   38.42    3.53
   1  24   8   37.93    3.26
   1  24   9   11.18    1.87
   1  24   9   10.14    2.29
   1  24   9   12.31    2.15
   1  24   9   10.85    1.78
   1  24  10    7.45    1.71
   1  24  10    5.34    1.91
   1  24  10    6.75    1.40
   1  24  10    5.07    1.38
   1  24  11    5.26    1.25
  -1  24 -11    1.68    1.74
   1  24  11    1.91    1.42
   1  24  12   12.27    1.20
  -1  24 -12   10.70    1.32
  -1  25  12   13.07    1.21
  -1  25  12   14.36    1.67
   1  25 -11   19.08    2.21
  -1  25  11   19.23    2.18
  -1  25  11   19.07    2.06
  -1  25  11   21.17    2.27
  -1  25  11   17.43    1.78
   1  25 -11   19.64    1.99
  -1  25  10   27.85    2.97
  -1  25  10   27.13    2.42
  -1  25  10   29.70    2.74
   1  25 -10   26.85    2.91
   1  25 -10   28.92    2.80
  -1  25  10   27.36    2.84
  -1  25   9    3.88    2.10
  -1  25   9    2.95    1.63
  -1  25   9    2.82    2.32
   1  25  -9    3.88    2.16
  -1  25   9    2.90    2.28
  -1  25   8    3.35    2.44
  -1  25   8    2.96    2.34
   1  25  -8    1.42    2.29
   1  25  -7    0.69    2.35
  -1  25   7    1.12    2.06
  -1  25   7    1.13    2.17
  -1  25   6   16.61    2.83
   1  25  -6   14.54    2.73
   1  25  -6   12.37    2.75
  -1  25   6   19.87    2.49
   1  25  -5   43.13    3.95
  -1  25   5   45.30    3.43
   1  25  -5   46.16    3.99
  -1  25   5   44.34    3.95
  -1  25   5   49.55    3.51
   1  25  -4   23.38    2.87
  -1  25   4   24.35    2.42
   1  25  -4   24.81    3.04
  -1  25   4   25.31    2.48
  -1  25   4   26.46    3.06
  -1  25   3   54.48    3.59
   1  25  -3   52.78    3.36
  -1  25   3   50.14    3.48
  -1  25   3   50.99    4.18
   1  25  -3   59.63    4.14
  -1  25   2    6.56    2.10
   1  25  -2    6.56    1.88
   1  25  -2    5.97    1.27
  -1  25   2    5.95    1.39
   1  25  -2    7.15    2.09
   1  25  -1   14.20    1.52
   1  25  -1   15.95    2.35
   1  25  -1   17.33    2.20
   1  25   0  116.73    6.09
   1  25   0  123.64    6.45
   1  25   0  128.97    6.49
   1  25   1   26.22    2.07
   1  25   1   27.20    2.06
   1  25   1   26.82    2.34
   1  25   1   28.36    2.55
   1  25   1   27.42    2.64
   1  25   2   62.68    4.10
   1  25   2   69.61    3.94
   1  25   2   66.34    3.79
   1  25   2   72.70    4.35
   1  25   2   70.58    4.33
   1  25   3   34.12    2.41
   1  25   3   38.44    3.22
   1  25   3   34.66    2.99
   1  25   3   39.06    2.85
  -1  25  -3   27.09    3.59
  -1  25  -4    3.79    2.60
   1  25   4    6.33    1.72
   1  25   4    4.87    1.96
   1  25   4    6.03    1.74
   1  25   4    3.43    1.05
   1  25   4    4.89    2.14
   1  25   5   62.90    3.94
   1  25   5   53.70    3.94
   1  25   5   53.64    4.00
   1  25   5   57.06    4.29
   1  25   5   50.14    3.88
   1  25   6   60.15    4.17
   1  25   6   58.55    4.31
   1  25   6   55.33    4.15
   1  25   6   61.92    4.50
   1  25   6   59.49    4.00
   1  25   7   10.76    2.44
   1  25   7    9.71    1.92
   1  25   7    8.65    2.09
   1  25   8   14.85    2.29
   1  25   8   16.33    2.62
   1  25   8   14.86    2.11
   1  25   8   14.83    2.11
   1  25   9   30.60    2.72
   1  25   9   28.36    2.91
   1  25   9   27.74    2.50
   1  25   9   28.33    2.49
   1  25  10    4.07    1.47
   1  25  10    3.10    1.27
   1  25  10    3.07    1.73
   1  25  10    3.43    1.20
  -1  25 -10    4.64    2.27
  -1  25 -11   -0.19    1.61
   1  25  11    0.91    0.97
   1  25  11    0.49    1.28
  -1  26  12    6.35    0.81
  -1  26  12    6.15    1.44
   1  26 -11    5.00    1.47
  -1  26  11    4.80    1.55
  -1  26  11    4.87    1.40
  -1  26  10   16.44    2.18
   1  26 -10   17.16    2.42
  -1  26  10   16.69    2.44
   1  26 -10   18.87    2.29
  -1  26  10   18.29    2.45
   1  26  -9    3.14    2.19
  -1  26   9    1.95    2.06
   1  26  -9    4.27    2.14
  -1  26   9    3.01    2.29
  -1  26   9    2.55    2.34
   1  26  -8   33.78    3.58
   1  26  -8   36.90    3.49
  -1  26   8   38.36    3.74
  -1  26   8   37.06    3.65
  -1  26   7   35.87    3.79
   1  26  -7   39.71    3.65
   1  26  -7   34.97    3.79
  -1  26   7   36.98    3.36
   1  26  -6   42.68    4.39
   1  26  -6   53.51    4.24
  -1  26   6   50.57    4.45
  -1  26   6   59.19    3.99
  -1  26   5    1.06    2.15
  -1  26   5    1.79    1.71
   1  26  -5    1.15    2.13
  -1  26   5    0.71    1.62
   1  26  -5    1.13    2.28
  -1  26   4   31.90    2.76
   1  26  -4   28.66    3.15
  -1  26   4   30.52    2.71
   1  26  -4   32.81    3.36
  -1  26   4   29.17    3.27
  -1  26   3    2.73    1.48
   1  26  -3    1.24    1.19
  -1  26   3    1.03    2.10
   1  26  -3    3.83    1.96
  -1  26   3    2.60    1.46
   1  26  -3    2.71    2.16
   1  26  -2   74.69    4.15
   1  26  -2   78.83    4.95
  -1  26   2   55.23    4.70
   1  26  -2   76.84    4.74
  -1  26   2   59.99    4.05
   1  26  -1   69.45    4.52
   1  26  -1   73.63    3.90
   1  26  -1   67.99    4.40
   1  26   0   17.56    1.82
   1  26   0   21.98    2.59
   1  26   0   19.07    2.07
   1  26   0   23.09    2.40
   1  26   1  127.16    7.05
   1  26   1  127.73    6.74
   1  26   1  128.93    6.50
   1  26   1  133.96    6.52
   1  26   1  149.72    7.21
   1  26   2   18.10    1.78
   1  26   2   17.36    2.25
   1  26   2   19.17    2.46
   1  26   2   19.90    2.26
   1  26   2   20.29    2.02
   1  26   3    2.78    1.55
   1  26   3    2.43    1.67
   1  26   3    2.48    1.06
   1  26   3    3.78    1.96
   1  26   3    4.42    1.57
  -1  26  -3    3.37    2.73
   1  26   4    9.73    2.10
  -1  26  -4    9.11    2.96
   1  26   4   12.55    2.02
   1  26   4    8.27    1.26
   1  26   4    8.72    1.91
   1  26   5   16.84    2.56
   1  26   5   15.19    2.29
   1  26   5   15.62    2.66
  -1  26  -5   12.84    3.36
   1  26   5   18.49    2.26
   1  26   5   15.48    2.23
   1  26   6    1.25    1.75
  -1  26  -6    1.35    3.01
   1  26   6    2.73    1.66
   1  26   6    4.47    1.87
   1  26   6    2.54    2.05
   1  26   6    2.37    2.32
   1  26   7   11.82    2.45
   1  26   7   11.33    2.23
   1  26   7    9.48    1.92
   1  26   8   91.84    5.32
   1  26   8   91.95    5.31
   1  26   8   86.88    5.51
  -1  26  -8   91.21    6.45
   1  26   8   91.28    5.44
   1  26   9   39.45    3.20
  -1  26  -9   39.95    3.89
   1  26   9   40.24    2.85
   1  26   9   39.00    3.01
   1  26   9   35.73    2.83
  -1  26 -10    7.41    2.23
   1  26  10    6.98    1.66
   1  26  10    7.59    1.19
   1  26  10    9.44    1.53
   1  26  10    6.19    1.40
   1  26  11   13.86    1.67
  -1  26 -11   14.46    2.15
   1  26  11   15.51    1.28
  -1  27  12    0.19    1.97
   1  27 -11    6.84    1.31
   1  27 -11    6.46    1.10
  -1  27  11   10.94    1.45
  -1  27  11   10.49    1.58
   1  27 -10    6.51    1.92
  -1  27  10    6.03    1.71
  -1  27  10    7.47    1.94
  -1  27   9   10.68    2.40
   1  27  -9    8.64    2.33
  -1  27   9   11.64    2.15
   1  27  -9   10.57    2.24
   1  27  -8    2.61    2.21
   1  27  -8    8.17    2.57
  -1  27   8    1.32    2.17
  -1  27   7    4.47    2.24
   1  27  -7    4.45    2.48
   1  27  -7    3.21    2.39
  -1  27   6    6.72    2.52
  -1  27   6   10.32    2.31
   1  27  -6   10.06    2.59
   1  27  -6   10.62    2.62
  -1  27   5    3.02    2.31
   1  27  -5    3.17    2.19
  -1  27   5    3.84    1.92
  -1  27   5    2.51    1.79
   1  27  -5    6.51    2.52
   1  27  -4    4.20    2.14
  -1  27   4    6.65    1.92
  -1  27   4    5.38    2.39
  -1  27   4    3.89    1.72
   1  27  -3   11.98    2.39
  -1  27   3   12.74    2.04
  -1  27   3    8.57    1.83
   1  27  -3   13.64    2.63
  -1  27   3    8.32    2.49
  -1  27   2   29.35    2.71
   1  27  -2   35.04    2.60
   1  27  -2   39.45    3.47
   1  27  -2   36.65    3.21
   1  27  -1   68.82    3.90
   1  27  -1   71.46    4.66
   1  27  -1   67.58    4.44
   1  27   0   45.82    3.15
   1  27   0   35.90    2.70
   1  27   0   42.22    3.48
   1  27   1   35.76    2.78
   1  27   1   35.66    2.51
  -1  27  -1   24.80    3.50
   1  27   1   35.38    3.01
   1  27   1   33.77    3.10
   1  27   1   32.68    2.50
   1  27   2   80.64    5.08
   1  27   2   92.49    4.80
   1  27   2   88.75    5.35
   1  27   2   99.13    5.41
   1  27   2   85.67    4.87
   1  27   3   68.03    4.03
   1  27   3   53.77    4.15
   1  27   3   59.51    3.57
   1  27   3   67.06    4.39
   1  27   3   67.89    4.37
  -1  27  -3   46.67    4.84
  -1  27  -4   14.13    3.42
   1  27   4   15.70    1.64
   1  27   4   18.68    2.33
   1  27   4   18.93    2.39
   1  27   4   21.92    2.38
   1  27   5    4.26    1.89
   1  27   5    3.15    1.97
   1  27   5    2.57    1.70
   1  27   5    3.41    1.72
  -1  27  -5    3.46    2.99
   1  27   5    3.54    2.24
  -1  27  -6   36.23    4.58
   1  27   6   41.43    3.64
   1  27   6   43.41    3.56
   1  27   6   45.41    3.45
   1  27   6   45.44    3.51
   1  27   6   48.88    4.07
   1  27   7   10.47    2.05
   1  27   7    8.84    1.89
   1  27   7    8.00    2.30
  -1  27  -7    6.36    3.10
   1  27   8   38.56    3.33
  -1  27  -8   38.54    4.20
   1  27   8   39.37    3.03
   1  27   8   42.20    3.23
   1  27   9    2.85    1.44
   1  27   9    2.57    1.50
  -1  27  -9    2.08    2.36
   1  27   9    2.57    1.76
   1  27   9    2.04    1.27
   1  27  10   12.04    1.75
   1  27  10   14.89    1.57
  -1  27 -10   13.06    2.16
   1  27  10   10.73    1.44
   1  27  11   12.45    1.47
  -1  27 -11   15.77    1.82
  -1  28  12    7.15    0.91
  -1  28  11   17.67    1.73
  -1  28  11   17.99    1.42
   1  28 -10    2.47    1.51
   1  28 -10    2.68    1.59
  -1  28  10    1.12    1.64
  -1  28  10    2.61    1.40
  -1  28   9   13.13    2.50
   1  28  -9   11.03    2.22
  -1  28   9   11.52    2.06
  -1  28   8   13.42    2.68
  -1  28   8   14.06    2.63
   1  28  -8   17.18    2.66
   1  28  -8    9.54    2.54
   1  28  -7   20.08    3.00
  -1  28   7   21.76    2.93
   1  28  -6    2.13    2.31
   1  28  -6    0.41    2.25
  -1  28   6    0.99    2.01
  -1  28   5   19.67    2.40
  -1  28   5   20.66    2.57
   1  28  -5   18.43    2.83
   1  28  -4    9.70    2.47
  -1  28   4   11.35    2.06
  -1  28   4    9.57    1.98
   1  28  -4   12.00    2.68
  -1  28   3   15.39    2.09
   1  28  -3   21.30    2.97
   1  28  -3   18.42    2.59
  -1  28   3   16.55    2.22
   1  28  -2  106.54    5.61
   1  28  -2  120.10    6.45
   1  28  -2  105.29    6.15
   1  28  -1   46.70    3.78
   1  28  -1   45.67    3.13
   1  28  -1   49.10    3.75
  -1  28   0   14.16    2.97
   1  28   0   22.09    2.70
   1  28   0   19.87    2.02
   1  28   1   17.75    1.98
   1  28   1   20.43    2.32
   1  28   1   17.33    1.90
   1  28   1   20.23    2.80
   1  28   1   23.11    2.51
  -1  28  -1   13.76    3.37
   1  28   2    0.53    1.33
  -1  28  -2    0.06    2.51
   1  28   2   -0.13    1.46
   1  28   2   -0.03    1.12
   1  28   2    0.24    1.91
   1  28   2    1.44    1.60
   1  28   3   39.57    3.30
   1  28   3   44.34    3.15
   1  28   3   41.98    2.78
   1  28   3   40.83    3.52
   1  28   3   42.78    3.40
   1  28   4    3.85    1.92
   1  28   4    3.97    1.13
   1  28   4    3.77    1.68
   1  28   4    4.94    1.73
   1  28   4    3.90    1.75
  -1  28  -4    2.35    2.95
  -1  28  -5    6.58    3.17
   1  28   5    9.33    2.09
   1  28   5    8.94    2.15
   1  28   5    8.62    2.51
   1  28   5   10.98    2.12
   1  28   5    8.79    1.95
   1  28   6   29.27    3.10
   1  28   6   33.55    3.02
   1  28   6   34.29    3.49
  -1  28  -6   29.97    4.18
   1  28   6   35.91    3.05
   1  28   6   32.72    2.92
   1  28   7   90.75    5.44
   1  28   7   83.26    5.26
   1  28   7   89.20    5.25
  -1  28  -7   83.08    6.29
   1  28   7   97.05    5.34
   1  28   8   67.06    4.41
  -1  28  -8   70.95    5.26
   1  28   8   66.17    4.17
   1  28   8   74.78    4.38
   1  28   9    4.64    1.47
   1  28   9    6.80    1.27
   1  28   9    7.97    1.58
  -1  28  -9    6.51    2.32
   1  28   9    7.28    1.78
   1  28  10    3.19    0.98
   1  28  10    2.61    1.06
   1  28  10    2.56    1.31
  -1  28 -10    2.39    1.67
  -1  28 -11    0.68    1.07
  -1  29  11   22.83    1.98
  -1  29  11   20.10    1.41
  -1  29  10    9.66    1.54
  -1  29  10   11.00    1.76
   1  29 -10    7.90    1.43
   1  29 -10    8.90    1.53
  -1  29   9    5.90    2.03
   1  29  -9    4.48    1.89
  -1  29   9    5.97    1.69
   1  29  -9    6.17    1.91
  -1  29   8   23.92    3.16
  -1  29   8   28.11    3.02
   1  29  -8   22.18    2.93
   1  29  -7   57.39    4.63
  -1  29   7   73.86    4.63
   1  29  -6  156.11    8.55
   1  29  -6  146.26    8.72
  -1  29   6  161.75    8.44
   1  29  -5   14.06    2.70
   1  29  -5   13.57    2.73
  -1  29   5   11.36    2.13
  -1  29   5   12.16    2.24
  -1  29   4   40.01    3.16
   1  29  -4   41.60    3.77
   1  29  -4   39.55    3.77
  -1  29   4   40.05    3.29
   1  29  -3    5.64    2.18
  -1  29   3    5.58    1.75
  -1  29   3    5.38    1.76
   1  29  -3    5.16    2.46
   1  29  -2   16.98    2.81
   1  29  -2   15.62    2.52
  -1  29   2   11.43    1.87
   1  29  -1   74.00    4.52
   1  29  -1   75.02    5.00
   1  29  -1   86.78    5.36
   1  29   0   75.29    4.49
   1  29   0   82.07    5.14
   1  29   0   75.93    4.98
   1  29   1   52.55    3.65
   1  29   1   52.89    4.01
   1  29   1   48.69    3.33
   1  29   1   61.30    4.05
   1  29   1   58.12    3.51
   1  29   2   52.09    3.09
   1  29   2   43.41    3.67
   1  29   2   43.50    3.11
   1  29   2   45.28    3.50
   1  29   3    2.99    1.71
   1  29   3    3.12    1.74
  -1  29  -3    1.57    3.00
   1  29   3    2.46    1.17
   1  29   3    1.91    1.51
   1  29   3    2.05    2.15
   1  29   4   18.08    2.30
   1  29   4   14.79    2.17
   1  29   4   16.05    2.34
  -1  29  -4   10.04    3.46
   1  29   4   16.92    2.74
   1  29   4   13.94    2.20
  -1  29  -5   19.60    4.08
   1  29   5   19.86    2.55
   1  29   5   24.62    2.64
   1  29   5   22.62    3.05
   1  29   5   19.47    2.38
   1  29   5   18.24    2.45
   1  29   6   21.12    2.56
  -1  29  -6   18.54    3.57
   1  29   6   23.59    2.67
   1  29   6   21.05    3.01
   1  29   6   20.24    2.33
   1  29   6   20.35    2.43
   1  29   7    6.16    1.96
   1  29   7    6.53    1.75
  -1  29  -7    4.58    3.05
   1  29   7    5.25    1.94
   1  29   7    4.23    1.58
  -1  29  -8   45.64    4.21
   1  29   8   45.58    3.37
   1  29   8   44.77    3.11
   1  29   8   50.62    3.29
   1  29   9   17.49    1.97
   1  29   9   17.86    1.90
  -1  29  -9   16.70    2.59
   1  29   9   17.07    1.52
   1  29   9   18.75    1.82
   1  29  10   30.51    2.19
  -1  29 -10   32.20    2.65
   1  29  10   28.93    2.02
   1  29  10   32.63    1.90
  -1  30  11    2.05    1.17
   1  30 -10    1.61    1.03
  -1  30  10    1.65    1.33
  -1  30  10    1.80    1.14
   1  30 -10    1.27    0.96
  -1  30   9    4.95    1.62
  -1  30   9    4.46    1.91
   1  30  -9    3.98    1.71
   1  30  -9    2.72    1.58
   1  30  -8   18.89    2.61
   1  30  -8   14.80    2.43
   1  30  -7   85.72    5.55
   1  30  -7   83.85    5.71
  -1  30   6   40.15    3.43
   1  30  -6   36.41    3.52
   1  30  -6   38.07    3.67
  -1  30   5   10.35    2.20
   1  30  -5    6.74    2.39
  -1  30   5    8.17    1.94
   1  30  -5    9.67    2.57
  -1  30   4    3.12    1.65
   1  30  -4    1.91    2.27
   1  30  -4    2.47    2.09
  -1  30   4    1.71    1.85
  -1  30   3   11.59    2.05
   1  30  -3   13.18    2.51
  -1  30   3   11.17    1.93
   1  30  -3   15.22    2.77
   1  30  -2   82.28    5.10
   1  30  -2   70.82    4.71
   1  30  -1  139.75    7.67
   1  30  -1  127.81    7.45
   1  30   0   69.01    4.22
   1  30   0   70.64    4.78
   1  30   0   73.01    4.79
   1  30   1   56.60    3.67
   1  30   1   63.97    3.84
   1  30   1   60.95    4.41
   1  30   1   65.45    4.33
   1  30   2   45.75    3.41
   1  30   2   52.07    3.21
   1  30   2   45.93    3.26
   1  30   2   47.53    3.83
   1  30   2   50.66    3.73
   1  30   3   13.66    2.03
   1  30   3   11.49    2.01
   1  30   3   14.57    2.17
   1  30   3   11.32    2.44
   1  30   4   13.08    2.08
   1  30   4   11.15    1.97
   1  30   4   13.29    2.14
  -1  30  -4    8.14    3.25
   1  30   4   12.22    2.14
   1  30   4   13.27    2.61
   1  30   5   23.13    2.67
   1  30   5   31.46    3.34
   1  30   5   27.40    2.64
   1  30   5   30.25    2.78
  -1  30  -5   21.85    3.88
   1  30   5   24.67    2.61
   1  30   6   22.39    2.39
   1  30   6   23.18    2.61
   1  30   6   31.74    2.77
   1  30   6   27.70    3.18
  -1  30  -6   24.58    3.85
   1  30   6   24.01    2.50
   1  30   7   59.34    4.14
  -1  30  -7   63.11    5.09
   1  30   7   61.37    4.00
   1  30   7   67.53    4.14
   1  30   8   20.50    2.23
  -1  30  -8   20.63    3.05
   1  30   8   22.50    1.94
   1  30   8   20.91    2.07
   1  30   9    7.71    1.22
  -1  30  -9    8.09    2.07
   1  30   9    6.50    1.51
   1  30   9    6.15    1.39
   1  30  10    6.55    1.18
  -1  30 -10    8.64    1.76
  -1  31  11    1.98    0.89
  -1  31  11    3.15    0.91
  -1  31  10    2.74    0.91
  -1  31  10    3.42    1.30
   1  31  -9    2.90    1.56
   1  31  -9    2.54    1.43
  -1  31   9    2.57    1.63
  -1  31   9    2.98    1.44
   1  31  -8   17.10    2.33
   1  31  -8   16.10    2.28
   1  31  -7   19.49    2.64
   1  31  -7   17.70    2.63
  -1  31   7   25.03    2.78
   1  31  -6   14.01    2.54
   1  31  -6   21.34    2.87
  -1  31   6   16.27    2.64
  -1  31   5   12.68    2.28
   1  31  -5   12.19    2.41
   1  31  -5   11.33    2.69
   1  31  -4    6.24    2.26
   1  31  -4    5.01    2.43
  -1  31   4    5.18    1.92
  -1  31   4    5.69    1.69
   1  31  -3   58.85    4.48
  -1  31   3   52.97    3.89
  -1  31   2   22.46    2.45
   1  31  -2   26.65    2.99
   1  31  -1   12.21    2.81
   1  31   0   77.49    5.09
   1  31   0   78.49    5.02
   1  31   1   65.60    3.99
   1  31   1   69.53    4.76
   1  31   1   74.36    4.64
   1  31   2   46.38    3.85
   1  31   2   45.15    3.63
   1  31   2   46.69    3.37
   1  31   2   50.20    3.31
   1  31   3   10.61    2.08
   1  31   3   10.36    2.51
   1  31   3   10.59    1.98
   1  31   3   10.24    1.82
   1  31   4   31.20    2.72
   1  31   4   25.87    2.60
   1  31   4   28.65    3.17
   1  31   4   24.47    2.58
   1  31   4   20.86    2.45
   1  31   5   15.76    2.12
   1  31   5   17.87    2.32
   1  31   5   18.59    2.80
   1  31   5   16.35    2.13
   1  31   5   18.23    2.37
   1  31   6   23.55    2.40
   1  31   6   22.09    2.58
   1  31   6   29.73    3.14
   1  31   6   23.96    2.36
  -1  31  -7   14.70    3.05
   1  31   7   21.32    2.26
   1  31   7   17.77    1.89
   1  31   7   16.27    2.17
   1  31   7   19.32    2.03
  -1  31  -8    6.55    2.31
   1  31   8    8.05    1.66
   1  31   8    9.82    1.50
   1  31   8    8.75    1.26
   1  31   9    2.44    1.21
   1  31   9    1.56    1.20
   1  31   9    2.71    0.88
  -1  32  10    4.56    0.71
   1  32  -9    7.79    1.32
  -1  32   9   12.48    1.49
   1  32  -9    9.82    1.34
   1  32  -8    1.40    1.62
   1  32  -8    2.20    1.58
   1  32  -7   24.56    2.64
  -1  32   7   29.31    2.80
   1  32  -7   19.35    2.57
   1  32  -6   28.67    3.05
   1  32  -6   28.89    3.06
  -1  32   6   37.11    3.17
  -1  32   5   80.80    5.02
   1  32  -5   79.32    5.23
   1  32  -5   75.02    5.17
  -1  32   4   21.21    2.58
   1  32  -4   22.18    2.77
  -1  32   4   17.64    2.27
   1  32  -4   21.01    3.13
  -1  32   3   10.53    2.08
   1  32  -3   13.28    2.85
   1  32  -3   16.42    2.54
   1  32  -2   50.41    4.02
   1  32  -2   45.48    3.68
   1  32  -1   18.83    2.81
   1  32  -1   17.12    2.43
   1  32   0   11.12    2.16
   1  32   0   13.95    2.54
   1  32   1  119.06    6.51
   1  32   1  109.69    6.47
   1  32   1  107.51    5.83
   1  32   2   65.49    4.02
   1  32   2   66.42    4.64
   1  32   2   65.68    4.41
   1  32   3   75.51    4.92
   1  32   3   84.43    5.18
   1  32   3   83.07    5.00
   1  32   4   29.23    2.71
   1  32   4   32.22    2.79
   1  32   4   33.43    3.31
   1  32   4   28.10    2.68
   1  32   4   26.03    2.55
   1  32   5   13.59    2.00
   1  32   5   15.34    2.15
   1  32   5   14.27    2.00
   1  32   5   20.66    2.79
   1  32   5   20.23    2.31
   1  32   6    1.83    1.66
   1  32   6    2.20    1.65
   1  32   6    0.21    1.40
   1  32   6    1.49    2.09
   1  32   6    0.58    1.29
   1  32   7   16.74    1.69
   1  32   7   13.84    1.94
   1  32   7   14.41    1.73
   1  32   7   16.61    2.07
   1  32   8   21.81    2.02
   1  32   8   16.87    1.82
   1  32   8   20.77    1.71
   1  32   9   19.19    1.48
  -1  33  10   19.21    1.72
  -1  33   9   23.98    1.80
   1  33  -8    6.45    1.48
  -1  33   8    6.54    1.52
   1  33  -8    7.76    1.64
   1  33  -7    5.17    1.81
   1  33  -7    7.65    2.00
   1  33  -6    3.68    1.82
  -1  33   6    4.53    2.15
   1  33  -6    5.91    2.21
   1  33  -5   20.41    2.74
   1  33  -5   21.88    2.67
  -1  33   5   24.49    2.69
   1  33  -4   69.46    4.69
  -1  33   4   63.69    4.12
  -1  33   4   69.12    4.39
   1  33  -4   62.17    4.51
   1  33  -3    4.48    2.00
  -1  33   3    1.78    1.68
   1  33  -3    4.63    2.51
   1  33  -2   26.17    2.81
   1  33  -2   28.50    3.11
   1  33  -1   22.87    2.90
   1  33  -1   24.17    2.64
   1  33   0    5.81    1.89
   1  33   0    4.72    2.33
   1  33   1    8.85    2.00
   1  33   1    5.84    2.35
   1  33   2   65.54    4.68
   1  33   2   67.08    4.42
   1  33   2   68.57    4.04
   1  33   3    4.28    1.75
   1  33   3    5.38    1.64
   1  33   3    4.62    1.66
   1  33   3    7.58    1.64
   1  33   4   19.66    2.23
   1  33   4   26.07    2.39
   1  33   4   16.54    2.05
   1  33   4   23.57    2.91
   1  33   4   18.66    2.18
   1  33   5   11.77    1.93
   1  33   5    8.54    1.79
   1  33   5    7.47    1.63
   1  33   5   11.07    2.47
   1  33   5    6.69    1.58
   1  33   6   26.12    2.39
   1  33   6   29.98    2.93
   1  33   6   24.15    2.17
   1  33   6   23.75    2.17
   1  33   6   32.56    2.64
   1  33   7   20.70    1.79
   1  33   7   17.44    1.90
   1  33   7   22.37    2.23
   1  33   7   20.22    1.69
   1  33   8    8.92    1.47
   1  33   8    6.64    1.26
   1  33   8    8.18    0.99
  -1  34  10   14.13    1.18
  -1  34   9    1.35    0.62
  -1  34   9    2.44    1.18
  -1  34   8    3.95    1.17
   1  34  -8    3.59    1.08
   1  34  -8    3.94    1.27
   1  34  -7   13.80    1.96
   1  34  -7   13.70    1.87
   1  34  -6   16.41    2.21
   1  34  -6   19.30    2.42
   1  34  -5   51.49    3.94
   1  34  -5   47.12    3.75
  -1  34   5   60.51    3.86
  -1  34   4   29.16    2.80
   1  34  -4   25.69    2.84
   1  34  -3   38.44    3.58
   1  34  -3   37.82    3.29
   1  34  -2   31.97    3.36
   1  34  -1    4.84    1.89
   1  34  -1    7.90    2.39
   1  34   0   23.54    2.93
   1  34   0   25.34    2.58
   1  34   1   55.17    4.12
   1  34   1   47.76    3.65
   1  34   2    4.70    1.75
   1  34   2    4.93    1.50
   1  34   2    4.95    2.36
   1  34   3   65.42    4.47
   1  34   3   59.96    4.04
   1  34   3   55.08    3.74
   1  34   4   42.48    3.51
   1  34   4   33.36    2.76
   1  34   4   42.74    2.95
   1  34   4   30.54    2.59
   1  34   4   35.14    2.73
   1  34   5   10.90    1.82
   1  34   5    6.76    1.59
   1  34   5    8.55    2.28
   1  34   5    7.86    1.50
   1  34   5    6.59    1.45
   1  34   6   10.60    1.81
   1  34   6    7.01    1.50
   1  34   6    7.70    1.31
   1  34   6    9.31    1.43
   1  34   7    3.01    1.21
   1  34   7    4.81    0.99
   1  34   7    4.60    1.49
   1  34   8    3.03    1.19
  -1  35   9    6.04    1.33
  -1  35   8    7.12    1.04
   1  35  -7    4.97    1.25
   1  35  -7    4.50    1.53
  -1  35   7    6.54    1.79
  -1  35   6    1.09    1.80
   1  35  -6    1.16    1.42
   1  35  -6   -0.44    1.71
   1  35  -5   -0.17    1.53
   1  35  -5    0.48    1.84
   1  35  -4    2.11    1.67
   1  35  -4    2.88    1.99
   1  35  -3   64.10    4.42
   1  35  -2    7.22    1.91
   1  35  -2   10.33    2.52
   1  35  -1   39.91    3.53
   1  35  -1   32.95    3.03
   1  35   0   68.39    4.44
   1  35   0   55.98    4.02
   1  35   1   30.60    3.17
   1  35   1   28.15    2.66
   1  35   2    3.24    1.38
   1  35   2    2.62    1.74
   1  35   2    1.27    2.09
   1  35   3   32.17    3.13
   1  35   3   24.76    2.45
   1  35   3   31.47    2.45
   1  35   4    4.47    1.52
   1  35   4    2.37    1.27
   1  35   4    3.53    2.06
   1  35   5    0.08    1.41
   1  35   5    0.52    1.07
   1  35   5    0.20    1.07
   1  35   5    0.29    1.93
   1  35   6   25.72    2.29
   1  35   7   20.52    1.95
   1  35   8    5.08    1.38
  -1  36   9    6.44    1.04
  -1  36   9    7.80    1.32
  -1  36   8   19.38    1.78
  -1  36   8   16.11    1.67
  -1  36   7   22.84    1.94
  -1  36   7   33.40    2.49
  -1  36   7   34.88    2.48
   1  36  -7   21.01    1.88
   1  36  -6    2.63    1.29
  -1  36   6    3.38    1.74
   1  36  -6    2.30    1.60
   1  36  -5    2.74    1.43
   1  36  -5    5.59    1.91
   1  36  -4    4.39    1.96
   1  36  -3   12.79    2.03
   1  36  -3   15.19    2.34
   1  36  -2   25.97    2.62
   1  36  -2   37.35    3.15
   1  36  -1  119.18    6.11
   1  36  -1   89.39    5.64
   1  36   0   20.77    2.76
   1  36   0   19.95    2.42
   1  36   1   10.02    1.83
   1  36   1    8.87    2.39
   1  36   2   19.19    1.87
   1  36   2   19.39    2.11
   1  36   3   14.18    1.73
   1  36   3    9.11    1.62
   1  36   3   15.19    2.45
   1  36   4   19.94    1.97
   1  36   4   17.51    2.39
   1  36   4   12.79    1.63
   1  36   5   26.64    2.31
   1  36   5   24.27    2.59
   1  36   6   21.07    2.03
   1  36   7    3.56    1.23
   1  36   8    7.64    1.24
  -1  37   8    3.09    1.19
  -1  37   8    3.04    1.17
  -1  37   7    0.81    0.71
  -1  37   7    1.16    1.27
  -1  37   7    1.46    1.32
   1  37  -6    4.27    1.37
  -1  37   6    4.32    1.61
  -1  37   6    3.82    1.67
   1  37  -5    4.08    1.27
   1  37  -5    3.97    1.61
   1  37  -4   19.07    2.07
   1  37  -4   26.22    2.48
   1  37  -3    5.71    1.58
   1  37  -3    6.04    1.89
   1  37  -2   48.75    3.45
   1  37  -2   36.18    2.96
   1  37  -1   69.77    4.28
   1  37  -1   52.35    3.69
   1  37   0   17.79    2.69
   1  37   0   12.08    1.89
   1  37   1   13.85    1.87
   1  37   1   16.64    2.39
   1  37   2    1.31    1.25
   1  37   2    0.72    1.79
   1  37   3    8.81    1.49
   1  37   3   11.99    1.61
   1  37   3   12.85    2.26
   1  37   4    1.64    1.34
   1  37   4    4.23    1.84
   1  37   5    8.20    1.49
   1  37   5    7.99    1.84
   1  37   6    1.05    1.18
   1  37   7    4.05    1.40
  -1  38   8   14.22    1.28
  -1  38   8    9.85    1.24
  -1  38   7    9.88    1.36
  -1  38   7    8.26    1.26
  -1  38   6    7.49    1.54
   1  38  -6    4.28    1.13
  -1  38   6    6.95    1.55
   1  38  -5    0.41    1.34
  -1  38   5    1.72    1.52
  -1  38   5    0.19    1.64
  -1  38   4   35.98    3.24
   1  38  -4   35.86    2.85
   1  38  -3   26.11    2.42
   1  38  -3   17.52    1.88
   1  38  -2   43.14    3.17
   1  38  -2   63.82    3.71
   1  38  -1   53.07    3.45
   1  38  -1   34.09    2.80
   1  38   0   82.76    4.48
   1  38   0   58.62    3.87
   1  38   1   32.50    2.47
   1  38   2    5.39    1.91
   1  38   3   16.82    2.17
   1  38   3   14.99    1.67
   1  38   4    3.52    1.67
   1  38   4    5.04    1.36
   1  38   5    1.01    1.17
   1  38   6    3.06    1.20
  -1  38  -7    0.21    1.15
  -1  39   7   13.79    1.48
  -1  39   7    9.29    1.22
  -1  39   6   11.88    1.52
  -1  39   6   13.69    1.63
  -1  39   5    2.86    1.33
   1  39  -5    1.84    1.09
  -1  39   5    3.26    1.47
   1  39  -4   14.59    1.83
  -1  39   4   15.33    2.20
  -1  39   3    4.22    1.93
   1  39  -3   10.63    1.84
   1  39  -2   60.51    3.63
  -1  39   2   46.87    3.96
   1  39  -1   34.39    2.78
  -1  39   1   25.65    3.05
  -1  39   0   16.35    2.75
   1  39   0   28.02    2.53
   1  39   1   23.49    2.46
   1  39   2   49.76    3.41
   1  39   3   43.93    3.08
   1  39   3   40.94    2.57
   1  39   4    3.82    1.14
   1  39   4    4.64    1.55
  -1  39  -5   26.74    2.41
   1  39   5   28.07    1.97
   1  39   6    1.70    1.18
  -1  40   6    7.87    1.25
  -1  40   6    6.33    1.03
  -1  40   5   22.22    1.91
  -1  40   5   16.86    1.75
   1  40  -4   22.90    1.89
  -1  40   4   30.11    2.44
   1  40  -3   21.87    2.07
  -1  40   3   22.60    2.36
  -1  40   2   26.59    2.74
   1  40  -2   29.58    2.40
   1  40  -1   25.74    2.32
  -1  40   1   18.93    2.52
  -1  40   0   16.35    2.36
   1  40   1   26.76    2.34
  -1  40  -1   14.69    2.45
  -1  40  -2    3.07    1.91
   1  40   2    3.91    1.59
   1  40   3    6.62    1.56
  -1  40  -3    5.85    1.88
  -1  40  -4   50.91    3.43
   1  40   4   54.01    2.88
  -1  40  -5   12.82    1.63
  -1  40  -6    1.71    0.99
  -1  41   6    2.89    1.71
  -1  41   5    3.71    0.92
  -1  41   5    6.20    1.20
  -1  41   4    3.93    1.20
   1  41  -4    2.92    0.83
  -1  41   4    4.28    1.30
   1  41  -3   36.10    2.48
  -1  41   3   49.39    3.06
  -1  41   2   39.30    3.05
   1  41  -2   43.24    2.72
  -1  41   1   79.86    4.79
   1  41   0   58.68    3.21
  -1  41   0   36.99    3.25
  -1  41  -1   10.39    1.96
   1  41   1   17.69    1.87
  -1  41  -2   11.64    1.94
   1  41   2   16.77    1.85
  -1  41  -3   10.89    1.73
   1  41   3   13.77    1.59
  -1  41  -4    0.52    1.20
  -1  41  -5   -0.40    1.11
  -1  42   5    2.34    1.02
  -1  42   4    5.23    1.19
  -1  42   4    8.77    0.99
  -1  42   3    1.60    1.15
  -1  42   3    1.60    0.90
  -1  42   2    6.08    1.45
   1  42  -2    5.32    1.06
   1  42  -1   35.97    2.27
  -1  42   1   30.53    2.52
   1  42   0   36.17    2.24
  -1  42   0   23.70    2.38
  -1  42  -1    3.52    1.45
   1  42   1    7.72    1.34
  -1  42  -2    2.72    1.30
   1  42   2    5.95    1.21
  -1  42  -3    3.21    1.24
  -1  42  -4    7.42    1.32
  -1  43   4    5.60    1.02
  -1  43   3   15.73    1.56
  -1  43   2    1.01    1.05
  -1  43   2    0.61    0.58
  -1  43   1    2.67    1.18
   1  43  -1    3.14    0.79
   1  43   0    9.08    1.08
  -1  43   0    6.80    1.30
   1  43   1   12.28    1.27
  -1  43  -1   10.30    1.42
  -1  43  -2    1.22    1.20
  -1  43  -3    4.13    3.53
  -1  44   2    4.68    1.04
  -1  44   1    9.45    1.28
  -1  44   0    4.34    1.22
  -1  44  -1    1.01    1.05
   2 -43  -3    0.11    0.62
   2 -43  -1    3.00    0.79
  -2 -42   4    4.77    1.08
[truncated: 670,548 more chars]
